# Supplementary material for: Crawling and Gliding: A Computational Model for Shape-Driven Cell Migration
Source: PLoS Comput Biol. 2015 Oct 21;11(10):e1004280. doi: 10.1371/journal.pcbi.1004280 (PMC4619082; doi:10.1371/journal.pcbi.1004280)
Supplement: S1 Code — (ZIP) [file pcbi.1004280.s012.zip]

Archive with 735 entries (723 files):
- release/
- release/README
- release/tst/
- release/tst/._data
- release/tst/._bin
- release/tst/doc/
- release/tst/doc/Doxyfile
- release/tst/doc/INSTALL
- release/tst/doc/._COPYING
- release/tst/doc/._Doxyfile
- release/tst/doc/._.DS_Store
- release/tst/doc/latex/
- release/tst/doc/latex/pushing_8cpp.tex
- release/tst/doc/latex/misc_8h__dep__incl.eps
- release/tst/doc/latex/ca_8h__incl.eps
- release/tst/doc/latex/x11graph_8h__incl.eps
- release/tst/doc/latex/classGraphics__inherit__graph.eps
- release/tst/doc/latex/parse_8cpp__incl.md5
- release/tst/doc/latex/random_8h.tex
- release/tst/doc/latex/x11graph_8h.tex
- release/tst/doc/latex/dish_8cpp.tex
- release/tst/doc/latex/crash_8cpp__incl.eps
- release/tst/doc/latex/cell_8cpp__incl.eps
- release/tst/doc/latex/cell_8h__dep__incl.eps
- release/tst/doc/latex/classCell__coll__graph.eps
- release/tst/doc/latex/crash_8cpp__incl.md5
- release/tst/doc/latex/qtgraph_8h__dep__incl.eps
- release/tst/doc/latex/parameter_8cpp__incl.eps
- release/tst/doc/latex/parameter_8cpp.tex
- release/tst/doc/latex/classX11Graphics__inherit__graph.md5
- release/tst/doc/latex/cell_8cpp__incl.md5
- release/tst/doc/latex/sorting_8cpp__incl.md5
- release/tst/doc/latex/mainpage_8h__dep__incl.md5
- release/tst/doc/latex/graph_8h__incl.eps
- release/tst/doc/latex/parameter_8cpp__incl.md5
- release/tst/doc/latex/classX11Graphics__inherit__graph.eps
- release/tst/doc/latex/ca_8cpp.tex
- release/tst/doc/latex/ca_8cpp__incl.md5
- release/tst/doc/latex/dish_8h__incl.eps
- release/tst/doc/latex/qt3graph_8cpp__incl.md5
- release/tst/doc/latex/parse_8h__dep__incl.eps
- release/tst/doc/latex/classDish.tex
- release/tst/doc/latex/parameter_8h__dep__incl.eps
- release/tst/doc/latex/misc_8cpp__incl.md5
- release/tst/doc/latex/vessel_8cpp__incl.eps
- release/tst/doc/latex/parse_8h__dep__incl.md5
- release/tst/doc/latex/pushing_8cpp__incl.md5
- release/tst/doc/latex/classDish__coll__graph.md5
- release/tst/doc/latex/parameter_8h__incl.md5
- release/tst/doc/latex/random_8h__dep__incl.md5
- release/tst/doc/latex/dish_8h__dep__incl.md5
- release/tst/doc/latex/dish_8h.tex
- release/tst/doc/latex/classDish__coll__graph.eps
- release/tst/doc/latex/info_8h.tex
- release/tst/doc/latex/classX11Graphics__coll__graph.md5
- release/tst/doc/latex/graph_8h__dep__incl.eps
- release/tst/doc/latex/qtgraph_8h__dep__incl.md5
- release/tst/doc/latex/misc_8cpp.tex
- release/tst/doc/latex/cell_8h.tex
- release/tst/doc/latex/crash_8cpp.tex
- release/tst/doc/latex/x11graph_8h__dep__incl.md5
- release/tst/doc/latex/classX11Graphics.tex
- release/tst/doc/latex/namespaces.tex
- release/tst/doc/latex/info_8h__dep__incl.eps
- release/tst/doc/latex/qtgraph_8h__incl.eps
- release/tst/doc/latex/warning_8h.tex
- release/tst/doc/latex/x11graph_8cpp.tex
- release/tst/doc/latex/hull_8h.tex
- release/tst/doc/latex/files.tex
- release/tst/doc/latex/classQtGraphics.tex
- release/tst/doc/latex/hull_8cpp__incl.md5
- release/tst/doc/latex/sqr_8h__dep__incl.eps
- release/tst/doc/latex/output_8cpp.tex
- release/tst/doc/latex/parse_8cpp__incl.eps
- release/tst/doc/latex/info_8cpp__incl.md5
- release/tst/doc/latex/crash_8h__dep__incl.md5
- release/tst/doc/latex/conrec_8h.tex
- release/tst/doc/latex/conrec_8cpp__incl.eps
- release/tst/doc/latex/parse_8h.tex
- release/tst/doc/latex/classPDE.tex
- release/tst/doc/latex/namespaceColourMode.tex
- release/tst/doc/latex/classQtGraphics__coll__graph.md5
- release/tst/doc/latex/parameter_8h__dep__incl.md5
- release/tst/doc/latex/crash_8h__dep__incl.eps
- release/tst/doc/latex/classCellularPotts.tex
- release/tst/doc/latex/dish_8h__incl.md5
- release/tst/doc/latex/classQtGraphics__inherit__graph.md5
- release/tst/doc/latex/output_8cpp__incl.eps
- release/tst/doc/latex/conrec_8cpp__incl.md5
- release/tst/doc/latex/x11graph_8h__dep__incl.eps
- release/tst/doc/latex/qtgraph_8cpp.tex
- release/tst/doc/latex/sticky_8h__dep__incl.eps
- release/tst/doc/latex/random_8cpp.tex
- release/tst/doc/latex/pde_8h.tex
- release/tst/doc/latex/pushing_8cpp__incl.eps
- release/tst/doc/latex/ca_8h__incl.md5
- release/tst/doc/latex/misc_8h__dep__incl.md5
- release/tst/doc/latex/pde_8cpp__incl.md5
- release/tst/doc/latex/warning_8h__dep__incl.md5
- release/tst/doc/latex/classQtGraphics__inherit__graph.eps
- release/tst/doc/latex/parameter_8h.tex
- release/tst/doc/latex/pde_8h__incl.md5
- release/tst/doc/latex/misc_8cpp__incl.eps
- release/tst/doc/latex/classCell.tex
- release/tst/doc/latex/pde_8h__incl.eps
- release/tst/doc/latex/qtgraph_8h.tex
- release/tst/doc/latex/pde_8cpp.tex
- release/tst/doc/latex/ca_8h__dep__incl.md5
- release/tst/doc/latex/output_8h__dep__incl.eps
- release/tst/doc/latex/engulfment_8cpp__incl.eps
- release/tst/doc/latex/vessel_8cpp__incl.md5
- release/tst/doc/latex/random_8cpp__incl.md5
- release/tst/doc/latex/sqr_8h__dep__incl.md5
- release/tst/doc/latex/ca_8cpp__incl.eps
- release/tst/doc/latex/tumor_8cpp.tex
- release/tst/doc/latex/x11graph_8cpp__incl.eps
- release/tst/doc/latex/qtgraph_8cpp__incl.md5
- release/tst/doc/latex/hierarchy.tex
- release/tst/doc/latex/warning_8cpp__incl.eps
- release/tst/doc/latex/random_8h__dep__incl.eps
- release/tst/doc/latex/output_8h.tex
- release/tst/doc/latex/sorting_8cpp__incl.eps
- release/tst/doc/latex/sorting_8cpp.tex
- release/tst/doc/latex/graph_8h.tex
- release/tst/doc/latex/structli.tex
- release/tst/doc/latex/annotated.tex
- release/tst/doc/latex/cell_8h__incl.eps
- release/tst/doc/latex/sticky_8h__dep__incl.md5
- release/tst/doc/latex/tumor_8cpp__incl.eps
- release/tst/doc/latex/qtgraph_8h__incl.md5
- release/tst/doc/latex/classGraphics.tex
- release/tst/doc/latex/output_8h__dep__incl.md5
- release/tst/doc/latex/conrec_8cpp.tex
- release/tst/doc/latex/x11graph_8h__incl.md5
- release/tst/doc/latex/classParameter.tex
- release/tst/doc/latex/engulfment_8cpp.tex
- release/tst/doc/latex/x11graph_8cpp__incl.md5
- release/tst/doc/latex/cell_8cpp.tex
- release/tst/doc/latex/warning_8cpp.tex
- release/tst/doc/latex/classCell__coll__graph.md5
- release/tst/doc/latex/classDir.tex
- release/tst/doc/latex/random_8cpp__incl.eps
- release/tst/doc/latex/sqr_8h.tex
- release/tst/doc/latex/cell_8h__incl.md5
- release/tst/doc/latex/info_8cpp.tex
- release/tst/doc/latex/hull_8cpp__incl.eps
- release/tst/doc/latex/classGraphics__inherit__graph.md5
- release/tst/doc/latex/classInfo.tex
- release/tst/doc/latex/index.tex
- release/tst/doc/latex/graph_8h__dep__incl.md5
- release/tst/doc/latex/pde_8h__dep__incl.eps
- release/tst/doc/latex/refman.tex
- release/tst/doc/latex/sticky_8h.tex
- release/tst/doc/latex/dish_8cpp__incl.md5
- release/tst/doc/latex/engulfment_8cpp__incl.md5
- release/tst/doc/latex/misc_8h.tex
- release/tst/doc/latex/qt3graph_8cpp.tex
- release/tst/doc/latex/dish_8cpp__incl.eps
- release/tst/doc/latex/warning_8cpp__incl.md5
- release/tst/doc/latex/mainpage_8h.tex
- release/tst/doc/latex/hull_8h__dep__incl.md5
- release/tst/doc/latex/ca_8h.tex
- release/tst/doc/latex/pde_8h__dep__incl.md5
- release/tst/doc/latex/crash_8h.tex
- release/tst/doc/latex/vessel_8cpp.tex
- release/tst/doc/latex/graph_8h__incl.md5
- release/tst/doc/latex/tumor_8cpp__incl.md5
- release/tst/doc/latex/hull_8cpp.tex
- release/tst/doc/latex/classX11Graphics__coll__graph.eps
- release/tst/doc/latex/hull_8h__dep__incl.eps
- release/tst/doc/latex/info_8cpp__incl.eps
- release/tst/doc/latex/ca_8h__dep__incl.eps
- release/tst/doc/latex/parameter_8h__incl.eps
- release/tst/doc/latex/classPoint.tex
- release/tst/doc/latex/classQtGraphics__coll__graph.eps
- release/tst/doc/latex/Makefile
- release/tst/doc/latex/info_8h__dep__incl.md5
- release/tst/doc/latex/conrec_8h__dep__incl.eps
- release/tst/doc/latex/cell_8h__dep__incl.md5
- release/tst/doc/latex/structco.tex
- release/tst/doc/latex/qt3graph_8cpp__incl.eps
- release/tst/doc/latex/doxygen.sty
- release/tst/doc/latex/warning_8h__dep__incl.eps
- release/tst/doc/latex/conrec_8h__dep__incl.md5
- release/tst/doc/latex/mainpage_8h__dep__incl.eps
- release/tst/doc/latex/dish_8h__dep__incl.eps
- release/tst/doc/latex/output_8cpp__incl.md5
- release/tst/doc/latex/parse_8cpp.tex
- release/tst/doc/latex/qtgraph_8cpp__incl.eps
- release/tst/doc/latex/pde_8cpp__incl.eps
- release/tst/doc/.DS_Store
- release/tst/doc/._INSTALL
- release/tst/doc/exercises.pdf
- release/tst/doc/COPYING
- release/tst/doc/._exercises.pdf
- release/tst/doc/html/
- release/tst/doc/html/crash_8cpp.html
- release/tst/doc/html/inherit_graph_10.map
- release/tst/doc/html/ftv2lastnode.png
- release/tst/doc/html/cell_8h.html
- release/tst/doc/html/inherit_graph_10.png
- release/tst/doc/html/qtgraph_8h.html
- release/tst/doc/html/sqr_8h_source.html
- release/tst/doc/html/classParameter.html
- release/tst/doc/html/namespaces.html
- release/tst/doc/html/classQtGraphics__inherit__graph.map
- release/tst/doc/html/inherit_graph_4.map
- release/tst/doc/html/ftv2blank.png
- release/tst/doc/html/sqr_8h.html
- release/tst/doc/html/classGraphics__inherit__graph.png
- release/tst/doc/html/classPoint.html
- release/tst/doc/html/x11graph_8h__incl.png
- release/tst/doc/html/output_8h__dep__incl.png
- release/tst/doc/html/sync_on.png
- release/tst/doc/html/parse_8cpp__incl.md5
- release/tst/doc/html/random_8cpp__incl.png
- release/tst/doc/html/ca_8h__dep__incl.png
- release/tst/doc/html/classQtGraphics__coll__graph.png
- release/tst/doc/html/inherit_graph_1.png
- release/tst/doc/html/namespacemembers.html
- release/tst/doc/html/inherit_graph_6.map
- release/tst/doc/html/engulfment_8cpp__incl.map
- release/tst/doc/html/inherit_graph_2.png
- release/tst/doc/html/functions_v.html
- release/tst/doc/html/classCell-members.html
- release/tst/doc/html/classDish.html
- release/tst/doc/html/classX11Graphics__inherit__graph.png
- release/tst/doc/html/inherit_graph_2.map
- release/tst/doc/html/functions_y.html
- release/tst/doc/html/classDish-members.html
- release/tst/doc/html/crash_8h__dep__incl.map
- release/tst/doc/html/classGraphics.html
- release/tst/doc/html/vessel_8cpp.html
- release/tst/doc/html/qtgraph_8cpp__incl.png
- release/tst/doc/html/sorting_8cpp__incl.png
- release/tst/doc/html/inherit_graph_8.png
- release/tst/doc/html/inherit_graph_1.map
- release/tst/doc/html/functions_i.html
- release/tst/doc/html/inherit_graph_8.md5
- release/tst/doc/html/inherit_graph_0.png
- release/tst/doc/html/functions_z.html
- release/tst/doc/html/crash_8cpp__incl.md5
- release/tst/doc/html/warning_8cpp.html
- release/tst/doc/html/functions_w.html
- release/tst/doc/html/vessel_8cpp__incl.png
- release/tst/doc/html/inherit_graph_9.png
- release/tst/doc/html/dish_8h__dep__incl.png
- release/tst/doc/html/parameter_8h__dep__incl.png
- release/tst/doc/html/classX11Graphics__inherit__graph.md5
- release/tst/doc/html/classDish__coll__graph.png
- release/tst/doc/html/cell_8cpp__incl.md5
- release/tst/doc/html/graph_8h__incl.map
- release/tst/doc/html/misc_8cpp.html
- release/tst/doc/html/sorting_8cpp__incl.md5
- release/tst/doc/html/sticky_8h__dep__incl.png
- release/tst/doc/html/tab_b.png
- release/tst/doc/html/mainpage_8h__dep__incl.md5
- release/tst/doc/html/dish_8cpp.html
- release/tst/doc/html/pde_8h_source.html
- release/tst/doc/html/parameter_8cpp__incl.md5
- release/tst/doc/html/dish_8cpp__incl.map
- release/tst/doc/html/ca_8h__incl.map
- release/tst/doc/html/dish_8h__incl.png
- release/tst/doc/html/annotated.html
- release/tst/doc/html/sorting_8cpp__incl.map
- release/tst/doc/html/classPDE-members.html
- release/tst/doc/html/parameter_8h.html
- release/tst/doc/html/ftv2mnode.png
- release/tst/doc/html/tab_h.png
- release/tst/doc/html/functions_f.html
- release/tst/doc/html/info_8cpp__incl.png
- release/tst/doc/html/ca_8cpp__incl.md5
- release/tst/doc/html/random_8cpp.html
- release/tst/doc/html/hull_8cpp__incl.png
- release/tst/doc/html/cell_8cpp__incl.png
- release/tst/doc/html/qt3graph_8cpp__incl.md5
- release/tst/doc/html/info_8h_source.html
- release/tst/doc/html/graph_8h__dep__incl.png
- release/tst/doc/html/functions_~.html
- release/tst/doc/html/parameter_8cpp__incl.map
- release/tst/doc/html/x11graph_8h__dep__incl.png
- release/tst/doc/html/output_8cpp.html
- release/tst/doc/html/misc_8cpp__incl.md5
- release/tst/doc/html/warning_8h__dep__incl.png
- release/tst/doc/html/files.html
- release/tst/doc/html/parse_8h__dep__incl.md5
- release/tst/doc/html/pushing_8cpp__incl.md5
- release/tst/doc/html/classDish__coll__graph.md5
- release/tst/doc/html/parameter_8h__incl.md5
- release/tst/doc/html/cell_8h__incl.png
- release/tst/doc/html/random_8h__dep__incl.md5
- release/tst/doc/html/dish_8h__dep__incl.md5
- release/tst/doc/html/conrec_8cpp__incl.png
- release/tst/doc/html/ftv2folderclosed.png
- release/tst/doc/html/globals_type.html
- release/tst/doc/html/output_8h.html
- release/tst/doc/html/info_8h__dep__incl.png
- release/tst/doc/html/doxygen.png
- release/tst/doc/html/index.html
- release/tst/doc/html/parameter_8h_source.html
[truncated: 435 more entries]
