# Supplementary material for: Crawling and Gliding: A Computational Model for Shape-Driven Cell Migration
Source: PLoS Comput Biol. 2015 Oct 21;11(10):e1004280. doi: 10.1371/journal.pcbi.1004280 (PMC4619082; doi:10.1371/journal.pcbi.1004280)
Supplement: S1 Code — (ZIP) [file pcbi.1004280.s012.zip › release/README]

== Implementations of the Act model ==

This archive contains two different implementations of the Act model as decribed in the accompanying article by Niculescu et al. Both implementations are provided in the hope that they may be helpful, but without warranties of any kind, not even a warranty that it will work. If you have any questions, please contact the corresponding author by e-mail.

= HTML/JavaScript-Implementation =

To run this code, open the file "index.html" in the directory "html" in a modern web browser. Depending on your security settings, you may have to allow the execution of JavaScript code. 

This is a simple, interactive demonstration of a single Act cell in medium. The entire code, including the basic CPM and the Act model, resides in the file "index.html". This file is made available under the MIT license (see html/LICENSE).

For a nicer and more intuitive user interface, our simulation uses the JavaScript library "dragdealer.js" by Ovidiu Cherecheș, who made this library available available under the MIT license. 

= C++ Implementation based on the Tissue Simulation Toolkit (TST) =

To run this code, you need an operating system with a QT development environment installed (check the file tst/doc/INSTALL for further information). For example, under Linux, enter the directory "tst/src" and run the "qmake" command. This will generate an executable "Act_model". Then, the command

./Act_model ../data/Act_model.par

will run a small simulation of several keratocyte-like cells migrating in a medium.

We extended the TST with the Act model to demonstrate its use within a powerful, state-of-the-art simulation framework. The TST and our modifications are under the GNU general pulic license (GPL), version 2 (see tst/doc/COPYING).
