# Supplementary material for: Crawling and Gliding: A Computational Model for Shape-Driven Cell Migration
Source: PLoS Comput Biol. 2015 Oct 21;11(10):e1004280. doi: 10.1371/journal.pcbi.1004280 (PMC4619082; doi:10.1371/journal.pcbi.1004280)
Supplement: S1 Code — (ZIP) [file pcbi.1004280.s012.zip › release/tst/doc/latex/parse_8cpp__incl.md5]

9ed617ef495689e2b176f50609ddb825
