# Supplementary material for: Crawling and Gliding: A Computational Model for Shape-Driven Cell Migration
Source: PLoS Comput Biol. 2015 Oct 21;11(10):e1004280. doi: 10.1371/journal.pcbi.1004280 (PMC4619082; doi:10.1371/journal.pcbi.1004280)
Supplement: S1 Code — (ZIP) [file pcbi.1004280.s012.zip › release/tst/doc/latex/random_8h.tex]

\section{random.\-h File Reference}
\label{random_8h}\index{random.\-h@{random.\-h}}
This graph shows which files directly or indirectly include this file\-:
\nopagebreak
\begin{figure}[H]
\begin{center}
\leavevmode
\includegraphics[width=350pt]{random_8h__dep__incl}
\end{center}
\end{figure}
\subsection*{Macros}
\begin{DoxyCompactItemize}
\item 
\#define {\bf M\-B\-I\-G}~1000000000
\item 
\#define {\bf M\-S\-E\-E\-D}~161803398
\item 
\#define {\bf M\-Z}~0
\item 
\#define {\bf F\-A\-C}~(1.\-0/{\bf M\-B\-I\-G})
\end{DoxyCompactItemize}
\subsection*{Functions}
\begin{DoxyCompactItemize}
\item 
double {\bf R\-A\-N\-D\-O\-M} ()
\item 
int {\bf Seed} (int seed)
\item 
long {\bf Random\-Number} (long {\bf max})
\item 
void {\bf Ask\-Seed} ()
\item 
int {\bf Randomize} (void)
\end{DoxyCompactItemize}


\subsection{Macro Definition Documentation}
\index{random.\-h@{random.\-h}!F\-A\-C@{F\-A\-C}}
\index{F\-A\-C@{F\-A\-C}!random.h@{random.\-h}}
\subsubsection[{F\-A\-C}]{\setlength{\rightskip}{0pt plus 5cm}\#define F\-A\-C~(1.\-0/{\bf M\-B\-I\-G})}\label{random_8h_a8c3c7226e23b36189d1ec6b7d3504499}


Referenced by R\-A\-N\-D\-O\-M().

\index{random.\-h@{random.\-h}!M\-B\-I\-G@{M\-B\-I\-G}}
\index{M\-B\-I\-G@{M\-B\-I\-G}!random.h@{random.\-h}}
\subsubsection[{M\-B\-I\-G}]{\setlength{\rightskip}{0pt plus 5cm}\#define M\-B\-I\-G~1000000000}\label{random_8h_a31be5e3096afa10fc67bd629dd9332e7}


Referenced by R\-A\-N\-D\-O\-M().

\index{random.\-h@{random.\-h}!M\-S\-E\-E\-D@{M\-S\-E\-E\-D}}
\index{M\-S\-E\-E\-D@{M\-S\-E\-E\-D}!random.h@{random.\-h}}
\subsubsection[{M\-S\-E\-E\-D}]{\setlength{\rightskip}{0pt plus 5cm}\#define M\-S\-E\-E\-D~161803398}\label{random_8h_aa0e8039431bb68581133ef4c1dbbe71d}


Referenced by R\-A\-N\-D\-O\-M().

\index{random.\-h@{random.\-h}!M\-Z@{M\-Z}}
\index{M\-Z@{M\-Z}!random.h@{random.\-h}}
\subsubsection[{M\-Z}]{\setlength{\rightskip}{0pt plus 5cm}\#define M\-Z~0}\label{random_8h_a8dbc2223b1260b0fb5ab3d57bec0f74d}


Referenced by R\-A\-N\-D\-O\-M().


\subsection{Function Documentation}
\index{random.\-h@{random.\-h}!Ask\-Seed@{Ask\-Seed}}
\index{Ask\-Seed@{Ask\-Seed}!random.h@{random.\-h}}
\subsubsection[{Ask\-Seed}]{\setlength{\rightskip}{0pt plus 5cm}void Ask\-Seed (
\begin{DoxyParamCaption}
\item[{void}]{}
\end{DoxyParamCaption}
)}\label{random_8h_a34f7b93b23be476f43d1b1169cbab3c0}
Interactively ask for the seed 
\begin{DoxyParams}{Parameters}
{\em void} & \\
\hline
\end{DoxyParams}
\begin{DoxyReturn}{Returns}
void 
\end{DoxyReturn}


References Seed().

\index{random.\-h@{random.\-h}!R\-A\-N\-D\-O\-M@{R\-A\-N\-D\-O\-M}}
\index{R\-A\-N\-D\-O\-M@{R\-A\-N\-D\-O\-M}!random.h@{random.\-h}}
\subsubsection[{R\-A\-N\-D\-O\-M}]{\setlength{\rightskip}{0pt plus 5cm}double R\-A\-N\-D\-O\-M (
\begin{DoxyParamCaption}
\item[{void}]{}
\end{DoxyParamCaption}
)}\label{random_8h_af26e98955ff2eaaa6f4ee6b09ca07342}
\begin{DoxyReturn}{Returns}
A random double between 0 and 1 
\end{DoxyReturn}
\index{random.\-h@{random.\-h}!Randomize@{Randomize}}
\index{Randomize@{Randomize}!random.h@{random.\-h}}
\subsubsection[{Randomize}]{\setlength{\rightskip}{0pt plus 5cm}int Randomize (
\begin{DoxyParamCaption}
\item[{void}]{}
\end{DoxyParamCaption}
)}\label{random_8h_ae21c32bc12a35221312b6ba099cfbfc3}
Make a random seed based on the local time 
\begin{DoxyParams}{Parameters}
{\em void} & \\
\hline
\end{DoxyParams}
\begin{DoxyReturn}{Returns}
void 
\end{DoxyReturn}


References Seed().


Referenced by Seed().

\index{random.\-h@{random.\-h}!Random\-Number@{Random\-Number}}
\index{Random\-Number@{Random\-Number}!random.h@{random.\-h}}
\subsubsection[{Random\-Number}]{\setlength{\rightskip}{0pt plus 5cm}long Random\-Number (
\begin{DoxyParamCaption}
\item[{long}]{max}
\end{DoxyParamCaption}
)}\label{random_8h_ab49f60b2bb33d03c1371c7a3fa46b1a6}
Returns a random integer value between 1 and 'max' 
\begin{DoxyParams}{Parameters}
{\em The} & maximum value (long) \\
\hline
\end{DoxyParams}
\begin{DoxyReturn}{Returns}
A random integer (long) 
\end{DoxyReturn}


References R\-A\-N\-D\-O\-M().


Referenced by Cellular\-Potts\-::\-Grow\-In\-Cells(), Cellular\-Potts\-::\-Set\-Random\-Types(), and Cellular\-Potts\-::\-Throw\-In\-Cells().

\index{random.\-h@{random.\-h}!Seed@{Seed}}
\index{Seed@{Seed}!random.h@{random.\-h}}
\subsubsection[{Seed}]{\setlength{\rightskip}{0pt plus 5cm}int Seed (
\begin{DoxyParamCaption}
\item[{int}]{seed}
\end{DoxyParamCaption}
)}\label{random_8h_a12de90ae172738036dbb252c0e72dc66}

\begin{DoxyParams}{Parameters}
{\em An} & integer random seed \\
\hline
\end{DoxyParams}
\begin{DoxyReturn}{Returns}
the random seed 
\end{DoxyReturn}


References R\-A\-N\-D\-O\-M(), and Randomize().


Referenced by Ask\-Seed(), and Randomize().
