# Supplementary material for: Crawling and Gliding: A Computational Model for Shape-Driven Cell Migration
Source: PLoS Comput Biol. 2015 Oct 21;11(10):e1004280. doi: 10.1371/journal.pcbi.1004280 (PMC4619082; doi:10.1371/journal.pcbi.1004280)
Supplement: S1 Code — (ZIP) [file pcbi.1004280.s012.zip › release/tst/doc/latex/x11graph_8h.tex]

\section{x11graph.\-h File Reference}
\label{x11graph_8h}\index{x11graph.\-h@{x11graph.\-h}}
{\ttfamily \#include $<$X11/\-Xlib.\-h$>$}\\*
{\ttfamily \#include $<$X11/\-Xutil.\-h$>$}\\*
{\ttfamily \#include $<$X11/keysym.\-h$>$}\\*
{\ttfamily \#include $<$X11/cursorfont.\-h$>$}\\*
{\ttfamily \#include \char`\"{}graph.\-h\char`\"{}}\\*
Include dependency graph for x11graph.\-h\-:
\nopagebreak
\begin{figure}[H]
\begin{center}
\leavevmode
\includegraphics[width=350pt]{x11graph_8h__incl}
\end{center}
\end{figure}
This graph shows which files directly or indirectly include this file\-:
\nopagebreak
\begin{figure}[H]
\begin{center}
\leavevmode
\includegraphics[width=350pt]{x11graph_8h__dep__incl}
\end{center}
\end{figure}
\subsection*{Classes}
\begin{DoxyCompactItemize}
\item 
struct {\bf li}
\item 
struct {\bf co}
\item 
class {\bf X11\-Graphics}
\begin{DoxyCompactList}\small\item\em X-\/\-Windows implementation of \doxyref{Graphics}{p.}{classGraphics} interface. \end{DoxyCompactList}\end{DoxyCompactItemize}
\subsection*{Macros}
\begin{DoxyCompactItemize}
\item 
\#define {\bf O\-U\-T\-F\-I\-L\-E}~\char`\"{}beestje.\-mov\char`\"{}
\item 
\#define {\bf C\-F\-I\-L\-E}~\char`\"{}sticky.\-ctb\char`\"{}
\item 
\#define {\bf V\-E\-R\-B\-O\-S\-E}~1
\item 
\#define {\bf R\-E\-S\-I\-Z\-E}~-\/20
\item 
\#define {\bf M\-O\-T\-I\-O\-N}~-\/21
\item 
\#define {\bf T\-I\-M\-E\-S\-T\-E\-P}~void {\bf X11\-Graphics\-::\-Time\-Step}(void)
\end{DoxyCompactItemize}
\subsection*{Typedefs}
\begin{DoxyCompactItemize}
\item 
typedef struct {\bf li} {\bf Line\-Type}
\item 
typedef struct {\bf co} {\bf Coordinate}
\end{DoxyCompactItemize}


\subsection{Macro Definition Documentation}
\index{x11graph.\-h@{x11graph.\-h}!C\-F\-I\-L\-E@{C\-F\-I\-L\-E}}
\index{C\-F\-I\-L\-E@{C\-F\-I\-L\-E}!x11graph.h@{x11graph.\-h}}
\subsubsection[{C\-F\-I\-L\-E}]{\setlength{\rightskip}{0pt plus 5cm}\#define C\-F\-I\-L\-E~\char`\"{}sticky.\-ctb\char`\"{}}\label{x11graph_8h_a3331b5c3a259278b37d3e1bdfccbc276}
\index{x11graph.\-h@{x11graph.\-h}!M\-O\-T\-I\-O\-N@{M\-O\-T\-I\-O\-N}}
\index{M\-O\-T\-I\-O\-N@{M\-O\-T\-I\-O\-N}!x11graph.h@{x11graph.\-h}}
\subsubsection[{M\-O\-T\-I\-O\-N}]{\setlength{\rightskip}{0pt plus 5cm}\#define M\-O\-T\-I\-O\-N~-\/21}\label{x11graph_8h_a37210bcb4e70d9199030fb7cd89135e7}


Referenced by X11\-Graphics\-::\-Get\-X\-Y\-Coo(), and X11\-Graphics\-::\-Replace\-Beast().

\index{x11graph.\-h@{x11graph.\-h}!O\-U\-T\-F\-I\-L\-E@{O\-U\-T\-F\-I\-L\-E}}
\index{O\-U\-T\-F\-I\-L\-E@{O\-U\-T\-F\-I\-L\-E}!x11graph.h@{x11graph.\-h}}
\subsubsection[{O\-U\-T\-F\-I\-L\-E}]{\setlength{\rightskip}{0pt plus 5cm}\#define O\-U\-T\-F\-I\-L\-E~\char`\"{}beestje.\-mov\char`\"{}}\label{x11graph_8h_a32cc9d976eaa3b33e3cdbc87e47c72a1}
\index{x11graph.\-h@{x11graph.\-h}!R\-E\-S\-I\-Z\-E@{R\-E\-S\-I\-Z\-E}}
\index{R\-E\-S\-I\-Z\-E@{R\-E\-S\-I\-Z\-E}!x11graph.h@{x11graph.\-h}}
\subsubsection[{R\-E\-S\-I\-Z\-E}]{\setlength{\rightskip}{0pt plus 5cm}\#define R\-E\-S\-I\-Z\-E~-\/20}\label{x11graph_8h_a9b5b3725cfd4e076e81c426cfb0ad4ff}


Referenced by X11\-Graphics\-::\-Get\-X\-Y\-Coo().

\index{x11graph.\-h@{x11graph.\-h}!T\-I\-M\-E\-S\-T\-E\-P@{T\-I\-M\-E\-S\-T\-E\-P}}
\index{T\-I\-M\-E\-S\-T\-E\-P@{T\-I\-M\-E\-S\-T\-E\-P}!x11graph.h@{x11graph.\-h}}
\subsubsection[{T\-I\-M\-E\-S\-T\-E\-P}]{\setlength{\rightskip}{0pt plus 5cm}\#define T\-I\-M\-E\-S\-T\-E\-P~void {\bf X11\-Graphics\-::\-Time\-Step}(void)}\label{x11graph_8h_a68ee019dafc12ee47d427cda7f17713e}
\index{x11graph.\-h@{x11graph.\-h}!V\-E\-R\-B\-O\-S\-E@{V\-E\-R\-B\-O\-S\-E}}
\index{V\-E\-R\-B\-O\-S\-E@{V\-E\-R\-B\-O\-S\-E}!x11graph.h@{x11graph.\-h}}
\subsubsection[{V\-E\-R\-B\-O\-S\-E}]{\setlength{\rightskip}{0pt plus 5cm}\#define V\-E\-R\-B\-O\-S\-E~1}\label{x11graph_8h_a42f8c497a1968074f38bf5055c650dca}


\subsection{Typedef Documentation}
\index{x11graph.\-h@{x11graph.\-h}!Coordinate@{Coordinate}}
\index{Coordinate@{Coordinate}!x11graph.h@{x11graph.\-h}}
\subsubsection[{Coordinate}]{\setlength{\rightskip}{0pt plus 5cm}typedef struct {\bf co}  {\bf Coordinate}}\label{x11graph_8h_a48265b73772f7edca92074dddc43139b}
\index{x11graph.\-h@{x11graph.\-h}!Line\-Type@{Line\-Type}}
\index{Line\-Type@{Line\-Type}!x11graph.h@{x11graph.\-h}}
\subsubsection[{Line\-Type}]{\setlength{\rightskip}{0pt plus 5cm}typedef struct {\bf li}  {\bf Line\-Type}}\label{x11graph_8h_ab775ac44b25dce4c719d40619cf5dd44}
