# Supplementary material for: Crawling and Gliding: A Computational Model for Shape-Driven Cell Migration
Source: PLoS Comput Biol. 2015 Oct 21;11(10):e1004280. doi: 10.1371/journal.pcbi.1004280 (PMC4619082; doi:10.1371/journal.pcbi.1004280)
Supplement: S1 Code — (ZIP) [file pcbi.1004280.s012.zip › release/tst/doc/latex/dish_8cpp.tex]

\section{dish.\-cpp File Reference}
\label{dish_8cpp}\index{dish.\-cpp@{dish.\-cpp}}
{\ttfamily \#include $<$vector$>$}\\*
{\ttfamily \#include $<$list$>$}\\*
{\ttfamily \#include $<$algorithm$>$}\\*
{\ttfamily \#include $<$fstream$>$}\\*
{\ttfamily \#include $<$string.\-h$>$}\\*
{\ttfamily \#include $<$errno.\-h$>$}\\*
{\ttfamily \#include $<$math.\-h$>$}\\*
{\ttfamily \#include \char`\"{}dish.\-h\char`\"{}}\\*
{\ttfamily \#include \char`\"{}sticky.\-h\char`\"{}}\\*
{\ttfamily \#include \char`\"{}parameter.\-h\char`\"{}}\\*
{\ttfamily \#include \char`\"{}info.\-h\char`\"{}}\\*
{\ttfamily \#include \char`\"{}crash.\-h\char`\"{}}\\*
{\ttfamily \#include \char`\"{}pde.\-h\char`\"{}}\\*
Include dependency graph for dish.\-cpp\-:
\nopagebreak
\begin{figure}[H]
\begin{center}
\leavevmode
\includegraphics[width=350pt]{dish_8cpp__incl}
\end{center}
\end{figure}
\subsection*{Macros}
\begin{DoxyCompactItemize}
\item 
\#define {\bf E\-X\-T\-E\-R\-N\-A\-L\-\_\-\-O\-F\-F}
\end{DoxyCompactItemize}
\subsection*{Variables}
\begin{DoxyCompactItemize}
\item 
{\bf Parameter} {\bf par}
\end{DoxyCompactItemize}


\subsection{Macro Definition Documentation}
\index{dish.\-cpp@{dish.\-cpp}!E\-X\-T\-E\-R\-N\-A\-L\-\_\-\-O\-F\-F@{E\-X\-T\-E\-R\-N\-A\-L\-\_\-\-O\-F\-F}}
\index{E\-X\-T\-E\-R\-N\-A\-L\-\_\-\-O\-F\-F@{E\-X\-T\-E\-R\-N\-A\-L\-\_\-\-O\-F\-F}!dish.cpp@{dish.\-cpp}}
\subsubsection[{E\-X\-T\-E\-R\-N\-A\-L\-\_\-\-O\-F\-F}]{\setlength{\rightskip}{0pt plus 5cm}\#define E\-X\-T\-E\-R\-N\-A\-L\-\_\-\-O\-F\-F}\label{dish_8cpp_a3c638035d71663ea96aecfeea6817aa5}


\subsection{Variable Documentation}
\index{dish.\-cpp@{dish.\-cpp}!par@{par}}
\index{par@{par}!dish.cpp@{dish.\-cpp}}
\subsubsection[{par}]{\setlength{\rightskip}{0pt plus 5cm}{\bf Parameter} par}\label{dish_8cpp_aa11a52593a908c20a7259a3e72c0b348}
