# Supplementary material for: Crawling and Gliding: A Computational Model for Shape-Driven Cell Migration
Source: PLoS Comput Biol. 2015 Oct 21;11(10):e1004280. doi: 10.1371/journal.pcbi.1004280 (PMC4619082; doi:10.1371/journal.pcbi.1004280)
Supplement: S1 Code — (ZIP) [file pcbi.1004280.s012.zip › release/tst/doc/latex/parameter_8cpp.tex]

\section{parameter.\-cpp File Reference}
\label{parameter_8cpp}\index{parameter.\-cpp@{parameter.\-cpp}}
{\ttfamily \#include \char`\"{}parameter.\-h\char`\"{}}\\*
{\ttfamily \#include $<$cstdio$>$}\\*
{\ttfamily \#include $<$cstring$>$}\\*
{\ttfamily \#include $<$cstdlib$>$}\\*
{\ttfamily \#include $<$cerrno$>$}\\*
{\ttfamily \#include $<$iostream$>$}\\*
{\ttfamily \#include \char`\"{}output.\-h\char`\"{}}\\*
{\ttfamily \#include \char`\"{}parse.\-h\char`\"{}}\\*
Include dependency graph for parameter.\-cpp\-:
\nopagebreak
\begin{figure}[H]
\begin{center}
\leavevmode
\includegraphics[width=350pt]{parameter_8cpp__incl}
\end{center}
\end{figure}
\subsection*{Functions}
\begin{DoxyCompactItemize}
\item 
const char $\ast$ {\bf sbool} (const bool \&p)
\item 
ostream \& {\bf operator$<$$<$} (ostream \&os, {\bf Parameter} \&p)
\end{DoxyCompactItemize}
\subsection*{Variables}
\begin{DoxyCompactItemize}
\item 
{\bf Parameter} {\bf par}
\end{DoxyCompactItemize}


\subsection{Function Documentation}
\index{parameter.\-cpp@{parameter.\-cpp}!operator$<$$<$@{operator$<$$<$}}
\index{operator$<$$<$@{operator$<$$<$}!parameter.cpp@{parameter.\-cpp}}
\subsubsection[{operator$<$$<$}]{\setlength{\rightskip}{0pt plus 5cm}ostream\& operator$<$$<$ (
\begin{DoxyParamCaption}
\item[{ostream \&}]{os, }
\item[{{\bf Parameter} \&}]{p}
\end{DoxyParamCaption}
)}\label{parameter_8cpp_acfe35248e4b79ab92dca7a80516b6ee9}


References Parameter\-::\-Write().

\index{parameter.\-cpp@{parameter.\-cpp}!sbool@{sbool}}
\index{sbool@{sbool}!parameter.cpp@{parameter.\-cpp}}
\subsubsection[{sbool}]{\setlength{\rightskip}{0pt plus 5cm}const char$\ast$ sbool (
\begin{DoxyParamCaption}
\item[{const bool \&}]{p}
\end{DoxyParamCaption}
)}\label{parameter_8cpp_a5f45a702ad254e252af17c1a81675af6}


Referenced by Parameter\-::\-Write().


\subsection{Variable Documentation}
\index{parameter.\-cpp@{parameter.\-cpp}!par@{par}}
\index{par@{par}!parameter.cpp@{parameter.\-cpp}}
\subsubsection[{par}]{\setlength{\rightskip}{0pt plus 5cm}{\bf Parameter} par}\label{parameter_8cpp_aa11a52593a908c20a7259a3e72c0b348}


Referenced by Info\-::\-Menu(), and Qt\-Graphics\-::\-Time\-Step\-Wrap().
