# Supplementary material for: Crawling and Gliding: A Computational Model for Shape-Driven Cell Migration
Source: PLoS Comput Biol. 2015 Oct 21;11(10):e1004280. doi: 10.1371/journal.pcbi.1004280 (PMC4619082; doi:10.1371/journal.pcbi.1004280)
Supplement: S1 Code — (ZIP) [file pcbi.1004280.s012.zip › release/tst/doc/latex/ca_8cpp.tex]

\section{ca.\-cpp File Reference}
\label{ca_8cpp}\index{ca.\-cpp@{ca.\-cpp}}
{\ttfamily \#include $<$stdio.\-h$>$}\\*
{\ttfamily \#include $<$math.\-h$>$}\\*
{\ttfamily \#include $<$cstdlib$>$}\\*
{\ttfamily \#include $<$cstring$>$}\\*
{\ttfamily \#include \char`\"{}sticky.\-h\char`\"{}}\\*
{\ttfamily \#include \char`\"{}random.\-h\char`\"{}}\\*
{\ttfamily \#include \char`\"{}ca.\-h\char`\"{}}\\*
{\ttfamily \#include \char`\"{}parameter.\-h\char`\"{}}\\*
{\ttfamily \#include \char`\"{}dish.\-h\char`\"{}}\\*
{\ttfamily \#include \char`\"{}sqr.\-h\char`\"{}}\\*
{\ttfamily \#include \char`\"{}crash.\-h\char`\"{}}\\*
{\ttfamily \#include \char`\"{}hull.\-h\char`\"{}}\\*
{\ttfamily \#include \char`\"{}init.\-xpm\char`\"{}}\\*
{\ttfamily \#include $<$fstream$>$}\\*
Include dependency graph for ca.\-cpp\-:
\nopagebreak
\begin{figure}[H]
\begin{center}
\leavevmode
\includegraphics[width=350pt]{ca_8cpp__incl}
\end{center}
\end{figure}
\subsection*{Macros}
\begin{DoxyCompactItemize}
\item 
\#define {\bf Z\-Y\-G\-F\-I\-L\-E}(Z)~$<$Z.\-xpm$>$
\item 
\#define {\bf X\-P\-M}(Z)~Z \#\# \-\_\-xpm
\item 
\#define {\bf Z\-Y\-G\-X\-P\-M}(Z)~{\bf X\-P\-M}(Z)
\item 
\#define {\bf Z\-Y\-G\-O\-T\-E}~init
\end{DoxyCompactItemize}
\subsection*{Functions}
\begin{DoxyCompactItemize}
\item 
double {\bf sat} (double x)
\end{DoxyCompactItemize}
\subsection*{Variables}
\begin{DoxyCompactItemize}
\item 
double {\bf copyprob} [{\bf B\-O\-L\-T\-Z\-M\-A\-N\-N}]
\item 
{\bf Parameter} {\bf par}
\end{DoxyCompactItemize}


\subsection{Macro Definition Documentation}
\index{ca.\-cpp@{ca.\-cpp}!X\-P\-M@{X\-P\-M}}
\index{X\-P\-M@{X\-P\-M}!ca.cpp@{ca.\-cpp}}
\subsubsection[{X\-P\-M}]{\setlength{\rightskip}{0pt plus 5cm}\#define X\-P\-M(
\begin{DoxyParamCaption}
\item[{}]{Z}
\end{DoxyParamCaption}
)~Z \#\# \-\_\-xpm}\label{ca_8cpp_ad195202f179c1ef76500bbe0e69474b8}
\index{ca.\-cpp@{ca.\-cpp}!Z\-Y\-G\-F\-I\-L\-E@{Z\-Y\-G\-F\-I\-L\-E}}
\index{Z\-Y\-G\-F\-I\-L\-E@{Z\-Y\-G\-F\-I\-L\-E}!ca.cpp@{ca.\-cpp}}
\subsubsection[{Z\-Y\-G\-F\-I\-L\-E}]{\setlength{\rightskip}{0pt plus 5cm}\#define Z\-Y\-G\-F\-I\-L\-E(
\begin{DoxyParamCaption}
\item[{}]{Z}
\end{DoxyParamCaption}
)~$<$Z.\-xpm$>$}\label{ca_8cpp_a0340a027666cf38546bcc2b4c6c3f07d}
\index{ca.\-cpp@{ca.\-cpp}!Z\-Y\-G\-O\-T\-E@{Z\-Y\-G\-O\-T\-E}}
\index{Z\-Y\-G\-O\-T\-E@{Z\-Y\-G\-O\-T\-E}!ca.cpp@{ca.\-cpp}}
\subsubsection[{Z\-Y\-G\-O\-T\-E}]{\setlength{\rightskip}{0pt plus 5cm}\#define Z\-Y\-G\-O\-T\-E~init}\label{ca_8cpp_ac02cf23c66d15fb723526d2350a26e43}


Referenced by Cellular\-Potts\-::\-Read\-Zygote\-Picture().

\index{ca.\-cpp@{ca.\-cpp}!Z\-Y\-G\-X\-P\-M@{Z\-Y\-G\-X\-P\-M}}
\index{Z\-Y\-G\-X\-P\-M@{Z\-Y\-G\-X\-P\-M}!ca.cpp@{ca.\-cpp}}
\subsubsection[{Z\-Y\-G\-X\-P\-M}]{\setlength{\rightskip}{0pt plus 5cm}\#define Z\-Y\-G\-X\-P\-M(
\begin{DoxyParamCaption}
\item[{}]{Z}
\end{DoxyParamCaption}
)~{\bf X\-P\-M}(Z)}\label{ca_8cpp_afcc64ea4488ea5d2fd670d5965629262}


Referenced by Cellular\-Potts\-::\-Read\-Zygote\-Picture().


\subsection{Function Documentation}
\index{ca.\-cpp@{ca.\-cpp}!sat@{sat}}
\index{sat@{sat}!ca.cpp@{ca.\-cpp}}
\subsubsection[{sat}]{\setlength{\rightskip}{0pt plus 5cm}double sat (
\begin{DoxyParamCaption}
\item[{double}]{x}
\end{DoxyParamCaption}
)}\label{ca_8cpp_accb67a5931e1b30ac028a9e5af36dd0d}


References Parameter\-::saturation.


\subsection{Variable Documentation}
\index{ca.\-cpp@{ca.\-cpp}!copyprob@{copyprob}}
\index{copyprob@{copyprob}!ca.cpp@{ca.\-cpp}}
\subsubsection[{copyprob}]{\setlength{\rightskip}{0pt plus 5cm}double copyprob[{\bf B\-O\-L\-T\-Z\-M\-A\-N\-N}]}\label{ca_8cpp_aa5a446f73035e36b8932a2d0fd6fde76}
\index{ca.\-cpp@{ca.\-cpp}!par@{par}}
\index{par@{par}!ca.cpp@{ca.\-cpp}}
\subsubsection[{par}]{\setlength{\rightskip}{0pt plus 5cm}{\bf Parameter} par}\label{ca_8cpp_aa11a52593a908c20a7259a3e72c0b348}


Referenced by Qt\-Graphics\-::\-Time\-Step\-Wrap().
