# Supplementary material for: Crawling and Gliding: A Computational Model for Shape-Driven Cell Migration
Source: PLoS Comput Biol. 2015 Oct 21;11(10):e1004280. doi: 10.1371/journal.pcbi.1004280 (PMC4619082; doi:10.1371/journal.pcbi.1004280)
Supplement: S1 Code — (ZIP) [file pcbi.1004280.s012.zip › release/tst/doc/latex/classDish.tex]

\section{Dish Class Reference}
\label{classDish}\index{Dish@{Dish}}


The virtual Petri dish.  


{\ttfamily \#include $<$dish.\-h$>$}


Collaboration diagram for Dish\-:
\nopagebreak
\begin{figure}[H]
\begin{center}
\leavevmode
\includegraphics[width=179pt]{classDish__coll__graph}
\end{center}
\end{figure}
\subsection*{Public Member Functions}
\begin{DoxyCompactItemize}
\item 
{\bf Dish} (void)
\item 
void {\bf Init} (void)
\begin{DoxyCompactList}\small\item\em Init defines the initial state of the virtual cell culture. \end{DoxyCompactList}\item 
void {\bf Constructor\-Body} (void)
\item 
virtual {\bf $\sim$\-Dish} ()
\item 
void {\bf Plot} ({\bf Graphics} $\ast$g)
\begin{DoxyCompactList}\small\item\em Plot the \doxyref{Dish}{p.}{classDish} to graphics window g. \end{DoxyCompactList}\item 
int {\bf Zygote\-Area} (void) const 
\item 
int {\bf Time} (void) const 
\begin{DoxyCompactList}\small\item\em Returns the number of completed Monte Carlo Steps. \end{DoxyCompactList}\item 
int {\bf Count\-Cells} (void) const 
\begin{DoxyCompactList}\small\item\em Returns the number of cells in the dish, excluding apoptosed cells. \end{DoxyCompactList}\item 
void {\bf Cell\-Growth\-And\-Division} (void)
\begin{DoxyCompactList}\small\item\em Stretched induced cell growth and division. \end{DoxyCompactList}\item 
int {\bf Area} (void) const 
\begin{DoxyCompactList}\small\item\em . Returns the summed area of all cells in the dish \end{DoxyCompactList}\item 
int {\bf Target\-Area} (void) const 
\begin{DoxyCompactList}\small\item\em Returns the summed of all cells target area in the dish. \end{DoxyCompactList}\item 
int {\bf Size\-X} (void)
\begin{DoxyCompactList}\small\item\em Returns the horizontal size of the dish. \end{DoxyCompactList}\item 
int {\bf Size\-Y} (void)
\begin{DoxyCompactList}\small\item\em Returns the horizontal size of the dish. \end{DoxyCompactList}\item 
{\bf Cell} \& {\bf get\-Cell} (int c)
\begin{DoxyCompactList}\small\item\em Returns a reference to cell number \char`\"{}c\char`\"{}. \end{DoxyCompactList}\item 
void {\bf Clear\-Grads} (void)
\item 
void {\bf Measure\-Chem\-Concentrations} (void)
\end{DoxyCompactItemize}
\subsection*{Public Attributes}
\begin{DoxyCompactItemize}
\item 
{\bf P\-D\-E} $\ast$ {\bf P\-D\-Efield}
\item 
{\bf Cellular\-Potts} $\ast$ {\bf C\-P\-M}
\end{DoxyCompactItemize}
\subsection*{Protected Member Functions}
\begin{DoxyCompactItemize}
\item 
void {\bf Set\-Cell\-Owner} ({\bf Cell} \&which\-\_\-cell)
\begin{DoxyCompactList}\small\item\em Assign a the cell to the current \doxyref{Dish}{p.}{classDish}. \end{DoxyCompactList}\end{DoxyCompactItemize}
\subsection*{Protected Attributes}
\begin{DoxyCompactItemize}
\item 
std\-::vector$<$ {\bf Cell} $>$ {\bf cell}
\begin{DoxyCompactList}\small\item\em The cells in the Petri dish; accessible to derived classes. \end{DoxyCompactList}\end{DoxyCompactItemize}
\subsection*{Friends}
\begin{DoxyCompactItemize}
\item 
class {\bf Info}
\end{DoxyCompactItemize}


\subsection{Detailed Description}
The virtual Petri dish. 

Hosts the cells with states and the C\-A-\/plane. 

\subsection{Constructor \& Destructor Documentation}
\index{Dish@{Dish}!Dish@{Dish}}
\index{Dish@{Dish}!Dish@{Dish}}
\subsubsection[{Dish}]{\setlength{\rightskip}{0pt plus 5cm}Dish\-::\-Dish (
\begin{DoxyParamCaption}
\item[{void}]{}
\end{DoxyParamCaption}
)}\label{classDish_af0f707b604af60f65683fb27a0e73de2}


References Parameter\-::n\-\_\-chem, Parameter\-::sizex, Parameter\-::sizey, and Parameter\-::target\-\_\-area.

\index{Dish@{Dish}!$\sim$\-Dish@{$\sim$\-Dish}}
\index{$\sim$\-Dish@{$\sim$\-Dish}!Dish@{Dish}}
\subsubsection[{$\sim$\-Dish}]{\setlength{\rightskip}{0pt plus 5cm}Dish\-::$\sim$\-Dish (
\begin{DoxyParamCaption}
{}
\end{DoxyParamCaption}
)\hspace{0.3cm}{\ttfamily [virtual]}}\label{classDish_a6ea34b164531bdf29a57e3b4060af111}


\subsection{Member Function Documentation}
\index{Dish@{Dish}!Area@{Area}}
\index{Area@{Area}!Dish@{Dish}}
\subsubsection[{Area}]{\setlength{\rightskip}{0pt plus 5cm}int Dish\-::\-Area (
\begin{DoxyParamCaption}
\item[{void}]{}
\end{DoxyParamCaption}
) const}\label{classDish_a575eb2325f18ed4cb4bd04912ebe0658}


. Returns the summed area of all cells in the dish 

\index{Dish@{Dish}!Cell\-Growth\-And\-Division@{Cell\-Growth\-And\-Division}}
\index{Cell\-Growth\-And\-Division@{Cell\-Growth\-And\-Division}!Dish@{Dish}}
\subsubsection[{Cell\-Growth\-And\-Division}]{\setlength{\rightskip}{0pt plus 5cm}void Dish\-::\-Cell\-Growth\-And\-Division (
\begin{DoxyParamCaption}
\item[{void}]{}
\end{DoxyParamCaption}
)}\label{classDish_a41c5667d06a94812b78a83355b266770}


Stretched induced cell growth and division. 

See Hogeweg (2000), Journal of Theoretical Biology.

Find stretched cells, and increase their target area. Find enlarged cells, and divide them. 

References Cell\-::\-Increment\-Target\-Area().

\index{Dish@{Dish}!Clear\-Grads@{Clear\-Grads}}
\index{Clear\-Grads@{Clear\-Grads}!Dish@{Dish}}
\subsubsection[{Clear\-Grads}]{\setlength{\rightskip}{0pt plus 5cm}void Dish\-::\-Clear\-Grads (
\begin{DoxyParamCaption}
\item[{void}]{}
\end{DoxyParamCaption}
)}\label{classDish_acf2e4c3b278746cdeef77fe4e4ed16c3}
\index{Dish@{Dish}!Constructor\-Body@{Constructor\-Body}}
\index{Constructor\-Body@{Constructor\-Body}!Dish@{Dish}}
\subsubsection[{Constructor\-Body}]{\setlength{\rightskip}{0pt plus 5cm}void Dish\-::\-Constructor\-Body (
\begin{DoxyParamCaption}
\item[{void}]{}
\end{DoxyParamCaption}
)}\label{classDish_a7180a1e281da830a4d64a630ce728017}


References Cell\-::maxsigma.

\index{Dish@{Dish}!Count\-Cells@{Count\-Cells}}
\index{Count\-Cells@{Count\-Cells}!Dish@{Dish}}
\subsubsection[{Count\-Cells}]{\setlength{\rightskip}{0pt plus 5cm}int Dish\-::\-Count\-Cells (
\begin{DoxyParamCaption}
\item[{void}]{}
\end{DoxyParamCaption}
) const}\label{classDish_a0728f035933718f1f08d1b07d8e77dd1}


Returns the number of cells in the dish, excluding apoptosed cells. 

\index{Dish@{Dish}!get\-Cell@{get\-Cell}}
\index{get\-Cell@{get\-Cell}!Dish@{Dish}}
\subsubsection[{get\-Cell}]{\setlength{\rightskip}{0pt plus 5cm}{\bf Cell}\& Dish\-::get\-Cell (
\begin{DoxyParamCaption}
\item[{int}]{c}
\end{DoxyParamCaption}
)\hspace{0.3cm}{\ttfamily [inline]}}\label{classDish_a68612ff30d41a691d9b808474685b940}


Returns a reference to cell number \char`\"{}c\char`\"{}. 


References cell.

\index{Dish@{Dish}!Init@{Init}}
\index{Init@{Init}!Dish@{Dish}}
\subsubsection[{Init}]{\setlength{\rightskip}{0pt plus 5cm}void Dish\-::\-Init (
\begin{DoxyParamCaption}
\item[{void}]{}
\end{DoxyParamCaption}
)}\label{classDish_aae99b3ba84abb07cacdaba97e35844bd}


Init defines the initial state of the virtual cell culture. 

Define \doxyref{Init()}{p.}{classDish_aae99b3ba84abb07cacdaba97e35844bd} in your main file describing the simulation set up, within the block I\-N\-I\-T \{ \}. See for examples \doxyref{vessel.\-cpp}{p.}{vessel_8cpp} and \doxyref{sorting.\-cpp}{p.}{sorting_8cpp}. \index{Dish@{Dish}!Measure\-Chem\-Concentrations@{Measure\-Chem\-Concentrations}}
\index{Measure\-Chem\-Concentrations@{Measure\-Chem\-Concentrations}!Dish@{Dish}}
\subsubsection[{Measure\-Chem\-Concentrations}]{\setlength{\rightskip}{0pt plus 5cm}void Dish\-::\-Measure\-Chem\-Concentrations (
\begin{DoxyParamCaption}
\item[{void}]{}
\end{DoxyParamCaption}
)}\label{classDish_a8590b706fcf6bc66b52004b0289d1353}


References Cell\-::\-Area(), Cell\-::chem, and Parameter\-::n\-\_\-chem.

\index{Dish@{Dish}!Plot@{Plot}}
\index{Plot@{Plot}!Dish@{Dish}}
\subsubsection[{Plot}]{\setlength{\rightskip}{0pt plus 5cm}void Dish\-::\-Plot (
\begin{DoxyParamCaption}
\item[{{\bf Graphics} $\ast$}]{g}
\end{DoxyParamCaption}
)}\label{classDish_aac30508ed8fdc83a659451f738786ee6}


Plot the \doxyref{Dish}{p.}{classDish} to graphics window g. 

Simply calls C\-P\-M-\/$>$Plot. \index{Dish@{Dish}!Set\-Cell\-Owner@{Set\-Cell\-Owner}}
\index{Set\-Cell\-Owner@{Set\-Cell\-Owner}!Dish@{Dish}}
\subsubsection[{Set\-Cell\-Owner}]{\setlength{\rightskip}{0pt plus 5cm}void Dish\-::\-Set\-Cell\-Owner (
\begin{DoxyParamCaption}
\item[{{\bf Cell} \&}]{which\-\_\-cell}
\end{DoxyParamCaption}
)\hspace{0.3cm}{\ttfamily [protected]}}\label{classDish_a1e73feecedc005f2782aaf2e37ab2df6}


Assign a the cell to the current \doxyref{Dish}{p.}{classDish}. 


References Cell\-::owner.

\index{Dish@{Dish}!Size\-X@{Size\-X}}
\index{Size\-X@{Size\-X}!Dish@{Dish}}
\subsubsection[{Size\-X}]{\setlength{\rightskip}{0pt plus 5cm}int Dish\-::\-Size\-X (
\begin{DoxyParamCaption}
\item[{void}]{}
\end{DoxyParamCaption}
)}\label{classDish_a403577ee8ef78a8cb7b2b4d888167649}


Returns the horizontal size of the dish. 

\index{Dish@{Dish}!Size\-Y@{Size\-Y}}
\index{Size\-Y@{Size\-Y}!Dish@{Dish}}
\subsubsection[{Size\-Y}]{\setlength{\rightskip}{0pt plus 5cm}int Dish\-::\-Size\-Y (
\begin{DoxyParamCaption}
\item[{void}]{}
\end{DoxyParamCaption}
)}\label{classDish_aee8463a854b44635bb7917c39af70040}


Returns the horizontal size of the dish. 

\index{Dish@{Dish}!Target\-Area@{Target\-Area}}
\index{Target\-Area@{Target\-Area}!Dish@{Dish}}
\subsubsection[{Target\-Area}]{\setlength{\rightskip}{0pt plus 5cm}int Dish\-::\-Target\-Area (
\begin{DoxyParamCaption}
\item[{void}]{}
\end{DoxyParamCaption}
) const}\label{classDish_ad7630eed11b5bd545a4ebfc736988b86}


Returns the summed of all cells target area in the dish. 

\index{Dish@{Dish}!Time@{Time}}
\index{Time@{Time}!Dish@{Dish}}
\subsubsection[{Time}]{\setlength{\rightskip}{0pt plus 5cm}int Dish\-::\-Time (
\begin{DoxyParamCaption}
\item[{void}]{}
\end{DoxyParamCaption}
) const}\label{classDish_a98a644d8e6a7a79111e9203359a3ee0a}


Returns the number of completed Monte Carlo Steps. 


Referenced by Cell\-::\-Cell\-Birth().

\index{Dish@{Dish}!Zygote\-Area@{Zygote\-Area}}
\index{Zygote\-Area@{Zygote\-Area}!Dish@{Dish}}
\subsubsection[{Zygote\-Area}]{\setlength{\rightskip}{0pt plus 5cm}int Dish\-::\-Zygote\-Area (
\begin{DoxyParamCaption}
\item[{void}]{}
\end{DoxyParamCaption}
) const}\label{classDish_aed5a6aa8f6a5cc4e1f301fb2b201a685}


\subsection{Friends And Related Function Documentation}
\index{Dish@{Dish}!Info@{Info}}
\index{Info@{Info}!Dish@{Dish}}
\subsubsection[{Info}]{\setlength{\rightskip}{0pt plus 5cm}friend class {\bf Info}\hspace{0.3cm}{\ttfamily [friend]}}\label{classDish_a4838ff865b8d8625c61d208a420f8212}


\subsection{Member Data Documentation}
\index{Dish@{Dish}!cell@{cell}}
\index{cell@{cell}!Dish@{Dish}}
\subsubsection[{cell}]{\setlength{\rightskip}{0pt plus 5cm}std\-::vector$<${\bf Cell}$>$ Dish\-::cell\hspace{0.3cm}{\ttfamily [protected]}}\label{classDish_a033f004ac525f6edbf0af46819acf707}


The cells in the Petri dish; accessible to derived classes. 


Referenced by get\-Cell().

\index{Dish@{Dish}!C\-P\-M@{C\-P\-M}}
\index{C\-P\-M@{C\-P\-M}!Dish@{Dish}}
\subsubsection[{C\-P\-M}]{\setlength{\rightskip}{0pt plus 5cm}{\bf Cellular\-Potts}$\ast$ Dish\-::\-C\-P\-M}\label{classDish_a61c008708298cb9c949546af9ce2c98d}
\index{Dish@{Dish}!P\-D\-Efield@{P\-D\-Efield}}
\index{P\-D\-Efield@{P\-D\-Efield}!Dish@{Dish}}
\subsubsection[{P\-D\-Efield}]{\setlength{\rightskip}{0pt plus 5cm}{\bf P\-D\-E}$\ast$ Dish\-::\-P\-D\-Efield}\label{classDish_a096ba06e44f54deb7c9b16669876cd2c}


The documentation for this class was generated from the following files\-:\begin{DoxyCompactItemize}
\item 
{\bf dish.\-h}\item 
{\bf dish.\-cpp}\end{DoxyCompactItemize}
