# Supplementary material for: Crawling and Gliding: A Computational Model for Shape-Driven Cell Migration
Source: PLoS Comput Biol. 2015 Oct 21;11(10):e1004280. doi: 10.1371/journal.pcbi.1004280 (PMC4619082; doi:10.1371/journal.pcbi.1004280)
Supplement: S1 Code — (ZIP) [file pcbi.1004280.s012.zip › release/tst/doc/latex/dish_8h.tex]

\section{dish.\-h File Reference}
\label{dish_8h}\index{dish.\-h@{dish.\-h}}
{\ttfamily \#include $<$vector$>$}\\*
{\ttfamily \#include \char`\"{}graph.\-h\char`\"{}}\\*
{\ttfamily \#include \char`\"{}random.\-h\char`\"{}}\\*
{\ttfamily \#include \char`\"{}pde.\-h\char`\"{}}\\*
{\ttfamily \#include \char`\"{}cell.\-h\char`\"{}}\\*
{\ttfamily \#include \char`\"{}ca.\-h\char`\"{}}\\*
Include dependency graph for dish.\-h\-:
\nopagebreak
\begin{figure}[H]
\begin{center}
\leavevmode
\includegraphics[width=350pt]{dish_8h__incl}
\end{center}
\end{figure}
This graph shows which files directly or indirectly include this file\-:
\nopagebreak
\begin{figure}[H]
\begin{center}
\leavevmode
\includegraphics[width=350pt]{dish_8h__dep__incl}
\end{center}
\end{figure}
\subsection*{Classes}
\begin{DoxyCompactItemize}
\item 
class {\bf Dish}
\begin{DoxyCompactList}\small\item\em The virtual Petri dish. \end{DoxyCompactList}\end{DoxyCompactItemize}
\subsection*{Namespaces}
\begin{DoxyCompactItemize}
\item 
{\bf Colour\-Mode}
\end{DoxyCompactItemize}
\subsection*{Macros}
\begin{DoxyCompactItemize}
\item 
\#define {\bf I\-N\-I\-T}~void {\bf Dish\-::\-Init}(void)
\end{DoxyCompactItemize}
\subsection*{Enumerations}
\begin{DoxyCompactItemize}
\item 
enum \{ {\bf Colour\-Mode\-::\-State}, 
{\bf Colour\-Mode\-::\-Cell\-Type}, 
{\bf Colour\-Mode\-::\-Sigma}, 
{\bf Colour\-Mode\-::\-Auxilliary}
 \}
\end{DoxyCompactItemize}


\subsection{Macro Definition Documentation}
\index{dish.\-h@{dish.\-h}!I\-N\-I\-T@{I\-N\-I\-T}}
\index{I\-N\-I\-T@{I\-N\-I\-T}!dish.h@{dish.\-h}}
\subsubsection[{I\-N\-I\-T}]{\setlength{\rightskip}{0pt plus 5cm}\#define I\-N\-I\-T~void {\bf Dish\-::\-Init}(void)}\label{dish_8h_ab5889105dcd019008c9448dff61323f6}
