# Supplementary material for: Crawling and Gliding: A Computational Model for Shape-Driven Cell Migration
Source: PLoS Comput Biol. 2015 Oct 21;11(10):e1004280. doi: 10.1371/journal.pcbi.1004280 (PMC4619082; doi:10.1371/journal.pcbi.1004280)
Supplement: S1 Code — (ZIP) [file pcbi.1004280.s012.zip › release/tst/doc/latex/misc_8cpp.tex]

\section{misc.\-cpp File Reference}
\label{misc_8cpp}\index{misc.\-cpp@{misc.\-cpp}}
{\ttfamily \#include $<$stdio.\-h$>$}\\*
{\ttfamily \#include $<$locale.\-h$>$}\\*
{\ttfamily \#include $<$stdlib.\-h$>$}\\*
{\ttfamily \#include $<$cstring$>$}\\*
{\ttfamily \#include \char`\"{}sticky.\-h\char`\"{}}\\*
Include dependency graph for misc.\-cpp\-:
\nopagebreak
\begin{figure}[H]
\begin{center}
\leavevmode
\includegraphics[width=350pt]{misc_8cpp__incl}
\end{center}
\end{figure}
\subsection*{Functions}
\begin{DoxyCompactItemize}
\item 
int {\bf Read\-Number} (F\-I\-L\-E $\ast$file, int $\ast$number)
\item 
int {\bf Read\-Double} (F\-I\-L\-E $\ast$file, double $\ast$number)
\item 
int {\bf File\-Exists} (F\-I\-L\-E $\ast$$\ast$fp, const char $\ast$fname, const char $\ast$ftype)
\item 
int {\bf Yes\-No\-P} (const char $\ast$message)
\item 
char $\ast$ {\bf Get\-File\-Name} (const char $\ast$message, const char $\ast$ftype)
\end{DoxyCompactItemize}


\subsection{Function Documentation}
\index{misc.\-cpp@{misc.\-cpp}!File\-Exists@{File\-Exists}}
\index{File\-Exists@{File\-Exists}!misc.cpp@{misc.\-cpp}}
\subsubsection[{File\-Exists}]{\setlength{\rightskip}{0pt plus 5cm}int File\-Exists (
\begin{DoxyParamCaption}
\item[{F\-I\-L\-E $\ast$$\ast$}]{fp, }
\item[{const char $\ast$}]{fname, }
\item[{const char $\ast$}]{ftype}
\end{DoxyParamCaption}
)}\label{misc_8cpp_ae59164878311b840e5846c64ae238126}


References F\-A\-L\-S\-E, and T\-R\-U\-E.


Referenced by Get\-File\-Name().

\index{misc.\-cpp@{misc.\-cpp}!Get\-File\-Name@{Get\-File\-Name}}
\index{Get\-File\-Name@{Get\-File\-Name}!misc.cpp@{misc.\-cpp}}
\subsubsection[{Get\-File\-Name}]{\setlength{\rightskip}{0pt plus 5cm}char$\ast$ Get\-File\-Name (
\begin{DoxyParamCaption}
\item[{const char $\ast$}]{message, }
\item[{const char $\ast$}]{ftype}
\end{DoxyParamCaption}
)}\label{misc_8cpp_afbd8290f9c5b53b8ec8b86a06bdd6ac0}


References F\-A\-L\-S\-E, File\-Exists(), T\-R\-U\-E, and Yes\-No\-P().

\index{misc.\-cpp@{misc.\-cpp}!Read\-Double@{Read\-Double}}
\index{Read\-Double@{Read\-Double}!misc.cpp@{misc.\-cpp}}
\subsubsection[{Read\-Double}]{\setlength{\rightskip}{0pt plus 5cm}int Read\-Double (
\begin{DoxyParamCaption}
\item[{F\-I\-L\-E $\ast$}]{file, }
\item[{double $\ast$}]{number}
\end{DoxyParamCaption}
)}\label{misc_8cpp_a1065caf5bb7bf5a871c0bb6cce4e5d69}


References O\-K, and R\-E\-M\-A\-R\-K.


Referenced by Info\-::\-Menu().

\index{misc.\-cpp@{misc.\-cpp}!Read\-Number@{Read\-Number}}
\index{Read\-Number@{Read\-Number}!misc.cpp@{misc.\-cpp}}
\subsubsection[{Read\-Number}]{\setlength{\rightskip}{0pt plus 5cm}int Read\-Number (
\begin{DoxyParamCaption}
\item[{F\-I\-L\-E $\ast$}]{file, }
\item[{int $\ast$}]{number}
\end{DoxyParamCaption}
)}\label{misc_8cpp_ab1000566635b3292ea889a41b92f12b2}
P\-U\-B\-L\-I\-C 

References O\-K, and R\-E\-M\-A\-R\-K.

\index{misc.\-cpp@{misc.\-cpp}!Yes\-No\-P@{Yes\-No\-P}}
\index{Yes\-No\-P@{Yes\-No\-P}!misc.cpp@{misc.\-cpp}}
\subsubsection[{Yes\-No\-P}]{\setlength{\rightskip}{0pt plus 5cm}int Yes\-No\-P (
\begin{DoxyParamCaption}
\item[{const char $\ast$}]{message}
\end{DoxyParamCaption}
)}\label{misc_8cpp_aa67ef0a1d41408ed07b342be6de4c37c}


Referenced by Get\-File\-Name(), and Info\-::\-Menu().
