# Supplementary material for: Crawling and Gliding: A Computational Model for Shape-Driven Cell Migration
Source: PLoS Comput Biol. 2015 Oct 21;11(10):e1004280. doi: 10.1371/journal.pcbi.1004280 (PMC4619082; doi:10.1371/journal.pcbi.1004280)
Supplement: S1 Code — (ZIP) [file pcbi.1004280.s012.zip › release/tst/doc/latex/warning_8h.tex]

\section{warning.\-h File Reference}
\label{warning_8h}\index{warning.\-h@{warning.\-h}}
This graph shows which files directly or indirectly include this file\-:
\nopagebreak
\begin{figure}[H]
\begin{center}
\leavevmode
\includegraphics[width=273pt]{warning_8h__dep__incl}
\end{center}
\end{figure}
\subsection*{Macros}
\begin{DoxyCompactItemize}
\item 
\#define {\bf M\-E\-M\-O\-R\-Y\-C\-H\-E\-C\-K}(x)~if ((x)==N\-U\-L\-L) \{   fprintf(stderr, \char`\"{}Out of Memory {\bf error} in \char`\"{}\#x\char`\"{} \textbackslash{}n\char`\"{});  exit(0); \}
\item 
\#define {\bf U\-N\-I\-D\-E\-N\-T\-I\-F\-I\-E\-D}~2353996
\end{DoxyCompactItemize}
\subsection*{Functions}
\begin{DoxyCompactItemize}
\item 
void {\bf error} (char $\ast$,...)
\item 
void {\bf warning} (char $\ast$,...)
\end{DoxyCompactItemize}


\subsection{Macro Definition Documentation}
\index{warning.\-h@{warning.\-h}!M\-E\-M\-O\-R\-Y\-C\-H\-E\-C\-K@{M\-E\-M\-O\-R\-Y\-C\-H\-E\-C\-K}}
\index{M\-E\-M\-O\-R\-Y\-C\-H\-E\-C\-K@{M\-E\-M\-O\-R\-Y\-C\-H\-E\-C\-K}!warning.h@{warning.\-h}}
\subsubsection[{M\-E\-M\-O\-R\-Y\-C\-H\-E\-C\-K}]{\setlength{\rightskip}{0pt plus 5cm}\#define M\-E\-M\-O\-R\-Y\-C\-H\-E\-C\-K(
\begin{DoxyParamCaption}
\item[{}]{x}
\end{DoxyParamCaption}
)~if ((x)==N\-U\-L\-L) \{   fprintf(stderr, \char`\"{}Out of Memory {\bf error} in \char`\"{}\#x\char`\"{} \textbackslash{}n\char`\"{});  exit(0); \}}\label{warning_8h_a4deefb7a45a2708e7102aded4cf38774}


Referenced by Read\-Line().

\index{warning.\-h@{warning.\-h}!U\-N\-I\-D\-E\-N\-T\-I\-F\-I\-E\-D@{U\-N\-I\-D\-E\-N\-T\-I\-F\-I\-E\-D}}
\index{U\-N\-I\-D\-E\-N\-T\-I\-F\-I\-E\-D@{U\-N\-I\-D\-E\-N\-T\-I\-F\-I\-E\-D}!warning.h@{warning.\-h}}
\subsubsection[{U\-N\-I\-D\-E\-N\-T\-I\-F\-I\-E\-D}]{\setlength{\rightskip}{0pt plus 5cm}\#define U\-N\-I\-D\-E\-N\-T\-I\-F\-I\-E\-D~2353996}\label{warning_8h_a0aa27ea24eb609b1568658c698607a5e}


\subsection{Function Documentation}
\index{warning.\-h@{warning.\-h}!error@{error}}
\index{error@{error}!warning.h@{warning.\-h}}
\subsubsection[{error}]{\setlength{\rightskip}{0pt plus 5cm}void error (
\begin{DoxyParamCaption}
\item[{char $\ast$}]{, }
\item[{}]{...}
\end{DoxyParamCaption}
)}\label{warning_8h_afca6a211b1e0fa85666abbc43cd5fbbb}


Referenced by bgetpar(), Check\-File(), dgetparlist(), Parse\-Par(), Read\-Line(), Search\-Token(), and Skip\-Token().

\index{warning.\-h@{warning.\-h}!warning@{warning}}
\index{warning@{warning}!warning.h@{warning.\-h}}
\subsubsection[{warning}]{\setlength{\rightskip}{0pt plus 5cm}void warning (
\begin{DoxyParamCaption}
\item[{char $\ast$}]{, }
\item[{}]{...}
\end{DoxyParamCaption}
)}\label{warning_8h_aece81b89be4e80015bb9981b6862914b}


References Quiet.


Referenced by bgetpar(), dgetparlist(), fgetpar(), igetpar(), Parse\-Par(), Search\-Token(), and sgetpar().
