# Supplementary material for: Crawling and Gliding: A Computational Model for Shape-Driven Cell Migration
Source: PLoS Comput Biol. 2015 Oct 21;11(10):e1004280. doi: 10.1371/journal.pcbi.1004280 (PMC4619082; doi:10.1371/journal.pcbi.1004280)
Supplement: S1 Code — (ZIP) [file pcbi.1004280.s012.zip › release/tst/doc/latex/x11graph_8cpp.tex]

\section{x11graph.\-cpp File Reference}
\label{x11graph_8cpp}\index{x11graph.\-cpp@{x11graph.\-cpp}}
{\ttfamily \#include $<$stdio.\-h$>$}\\*
{\ttfamily \#include $<$unistd.\-h$>$}\\*
{\ttfamily \#include $<$X11/\-Xlib.\-h$>$}\\*
{\ttfamily \#include $<$X11/\-Xutil.\-h$>$}\\*
{\ttfamily \#include $<$X11/keysym.\-h$>$}\\*
{\ttfamily \#include $<$X11/cursorfont.\-h$>$}\\*
{\ttfamily \#include $<$math.\-h$>$}\\*
{\ttfamily \#include $<$malloc.\-h$>$}\\*
{\ttfamily \#include $<$stdlib.\-h$>$}\\*
{\ttfamily \#include $<$sys/types.\-h$>$}\\*
{\ttfamily \#include $<$sys/stat.\-h$>$}\\*
{\ttfamily \#include $<$fcntl.\-h$>$}\\*
{\ttfamily \#include $<$cstring$>$}\\*
{\ttfamily \#include $<$errno.\-h$>$}\\*
{\ttfamily \#include $<$png.\-h$>$}\\*
{\ttfamily \#include \char`\"{}sticky.\-h\char`\"{}}\\*
{\ttfamily \#include \char`\"{}x11graph.\-h\char`\"{}}\\*
{\ttfamily \#include \char`\"{}parameter.\-h\char`\"{}}\\*
{\ttfamily \#include \char`\"{}output.\-h\char`\"{}}\\*
{\ttfamily \#include $<$iostream$>$}\\*
{\ttfamily \#include $<$string$>$}\\*
Include dependency graph for x11graph.\-cpp\-:
\nopagebreak
\begin{figure}[H]
\begin{center}
\leavevmode
\includegraphics[width=350pt]{x11graph_8cpp__incl}
\end{center}
\end{figure}
\subsection*{Macros}
\begin{DoxyCompactItemize}
\item 
\#define {\bf N\-O\-P\-V\-M}
\item 
\#define {\bf K\-E\-Y\-B\-U\-F\-S\-I\-Z\-E}~10
\item 
\#define {\bf S\-W\-A\-P}(a, b)~tmpswap = a; a = b; b = tmpswap;
\end{DoxyCompactItemize}
\subsection*{Variables}
\begin{DoxyCompactItemize}
\item 
{\bf Parameter} {\bf par}
\item 
int {\bf errno}
\end{DoxyCompactItemize}


\subsection{Macro Definition Documentation}
\index{x11graph.\-cpp@{x11graph.\-cpp}!K\-E\-Y\-B\-U\-F\-S\-I\-Z\-E@{K\-E\-Y\-B\-U\-F\-S\-I\-Z\-E}}
\index{K\-E\-Y\-B\-U\-F\-S\-I\-Z\-E@{K\-E\-Y\-B\-U\-F\-S\-I\-Z\-E}!x11graph.cpp@{x11graph.\-cpp}}
\subsubsection[{K\-E\-Y\-B\-U\-F\-S\-I\-Z\-E}]{\setlength{\rightskip}{0pt plus 5cm}\#define K\-E\-Y\-B\-U\-F\-S\-I\-Z\-E~10}\label{x11graph_8cpp_a5058042f8d2b0be49f10f8c46b19a46a}


Referenced by X11\-Graphics\-::\-Get\-X\-Y\-Coo().

\index{x11graph.\-cpp@{x11graph.\-cpp}!N\-O\-P\-V\-M@{N\-O\-P\-V\-M}}
\index{N\-O\-P\-V\-M@{N\-O\-P\-V\-M}!x11graph.cpp@{x11graph.\-cpp}}
\subsubsection[{N\-O\-P\-V\-M}]{\setlength{\rightskip}{0pt plus 5cm}\#define N\-O\-P\-V\-M}\label{x11graph_8cpp_affeb851a50e0fe35fa29a8b04113bcf1}
\index{x11graph.\-cpp@{x11graph.\-cpp}!S\-W\-A\-P@{S\-W\-A\-P}}
\index{S\-W\-A\-P@{S\-W\-A\-P}!x11graph.cpp@{x11graph.\-cpp}}
\subsubsection[{S\-W\-A\-P}]{\setlength{\rightskip}{0pt plus 5cm}\#define S\-W\-A\-P(
\begin{DoxyParamCaption}
\item[{}]{a, }
\item[{}]{b}
\end{DoxyParamCaption}
)~tmpswap = a; a = b; b = tmpswap;}\label{x11graph_8cpp_aac9153aee4bdb92701df902e06a74eb3}


Referenced by X11\-Graphics\-::\-Line().


\subsection{Variable Documentation}
\index{x11graph.\-cpp@{x11graph.\-cpp}!errno@{errno}}
\index{errno@{errno}!x11graph.cpp@{x11graph.\-cpp}}
\subsubsection[{errno}]{\setlength{\rightskip}{0pt plus 5cm}int errno}\label{x11graph_8cpp_ad65a8842cc674e3ddf69355898c0ecbf}


Referenced by Check\-File(), Read\-Line(), and Search\-Token().

\index{x11graph.\-cpp@{x11graph.\-cpp}!par@{par}}
\index{par@{par}!x11graph.cpp@{x11graph.\-cpp}}
\subsubsection[{par}]{\setlength{\rightskip}{0pt plus 5cm}{\bf Parameter} par}\label{x11graph_8cpp_aa11a52593a908c20a7259a3e72c0b348}
