# Supplementary material for: Crawling and Gliding: A Computational Model for Shape-Driven Cell Migration
Source: PLoS Comput Biol. 2015 Oct 21;11(10):e1004280. doi: 10.1371/journal.pcbi.1004280 (PMC4619082; doi:10.1371/journal.pcbi.1004280)
Supplement: S1 Code — (ZIP) [file pcbi.1004280.s012.zip › release/tst/doc/latex/files.tex]

\section{File List}
Here is a list of all files with brief descriptions\-:\begin{DoxyCompactList}
\item\contentsline{section}{{\bf ca.\-cpp} }{\pageref{ca_8cpp}}{}
\item\contentsline{section}{{\bf ca.\-h} }{\pageref{ca_8h}}{}
\item\contentsline{section}{{\bf cell.\-cpp} }{\pageref{cell_8cpp}}{}
\item\contentsline{section}{{\bf cell.\-h} }{\pageref{cell_8h}}{}
\item\contentsline{section}{{\bf conrec.\-cpp} }{\pageref{conrec_8cpp}}{}
\item\contentsline{section}{{\bf conrec.\-h} }{\pageref{conrec_8h}}{}
\item\contentsline{section}{{\bf crash.\-cpp} }{\pageref{crash_8cpp}}{}
\item\contentsline{section}{{\bf crash.\-h} }{\pageref{crash_8h}}{}
\item\contentsline{section}{{\bf dish.\-cpp} }{\pageref{dish_8cpp}}{}
\item\contentsline{section}{{\bf dish.\-h} }{\pageref{dish_8h}}{}
\item\contentsline{section}{{\bf engulfment.\-cpp} }{\pageref{engulfment_8cpp}}{}
\item\contentsline{section}{{\bf graph.\-h} }{\pageref{graph_8h}}{}
\item\contentsline{section}{{\bf hull.\-cpp} }{\pageref{hull_8cpp}}{}
\item\contentsline{section}{{\bf hull.\-h} }{\pageref{hull_8h}}{}
\item\contentsline{section}{{\bf info.\-cpp} }{\pageref{info_8cpp}}{}
\item\contentsline{section}{{\bf info.\-h} }{\pageref{info_8h}}{}
\item\contentsline{section}{{\bf mainpage.\-h} }{\pageref{mainpage_8h}}{}
\item\contentsline{section}{{\bf misc.\-cpp} }{\pageref{misc_8cpp}}{}
\item\contentsline{section}{{\bf misc.\-h} }{\pageref{misc_8h}}{}
\item\contentsline{section}{{\bf output.\-cpp} }{\pageref{output_8cpp}}{}
\item\contentsline{section}{{\bf output.\-h} }{\pageref{output_8h}}{}
\item\contentsline{section}{{\bf parameter.\-cpp} }{\pageref{parameter_8cpp}}{}
\item\contentsline{section}{{\bf parameter.\-h} }{\pageref{parameter_8h}}{}
\item\contentsline{section}{{\bf parse.\-cpp} }{\pageref{parse_8cpp}}{}
\item\contentsline{section}{{\bf parse.\-h} }{\pageref{parse_8h}}{}
\item\contentsline{section}{{\bf pde.\-cpp} }{\pageref{pde_8cpp}}{}
\item\contentsline{section}{{\bf pde.\-h} }{\pageref{pde_8h}}{}
\item\contentsline{section}{{\bf pushing.\-cpp} }{\pageref{pushing_8cpp}}{}
\item\contentsline{section}{{\bf qt3graph.\-cpp} }{\pageref{qt3graph_8cpp}}{}
\item\contentsline{section}{{\bf qtgraph.\-cpp} }{\pageref{qtgraph_8cpp}}{}
\item\contentsline{section}{{\bf qtgraph.\-h} }{\pageref{qtgraph_8h}}{}
\item\contentsline{section}{{\bf random.\-cpp} }{\pageref{random_8cpp}}{}
\item\contentsline{section}{{\bf random.\-h} }{\pageref{random_8h}}{}
\item\contentsline{section}{{\bf sorting.\-cpp} }{\pageref{sorting_8cpp}}{}
\item\contentsline{section}{{\bf sqr.\-h} }{\pageref{sqr_8h}}{}
\item\contentsline{section}{{\bf sticky.\-h} }{\pageref{sticky_8h}}{}
\item\contentsline{section}{{\bf tumor.\-cpp} }{\pageref{tumor_8cpp}}{}
\item\contentsline{section}{{\bf vessel.\-cpp} }{\pageref{vessel_8cpp}}{}
\item\contentsline{section}{{\bf warning.\-cpp} }{\pageref{warning_8cpp}}{}
\item\contentsline{section}{{\bf warning.\-h} }{\pageref{warning_8h}}{}
\item\contentsline{section}{{\bf x11graph.\-cpp} }{\pageref{x11graph_8cpp}}{}
\item\contentsline{section}{{\bf x11graph.\-h} }{\pageref{x11graph_8h}}{}
\end{DoxyCompactList}
