# Supplementary material for: Crawling and Gliding: A Computational Model for Shape-Driven Cell Migration
Source: PLoS Comput Biol. 2015 Oct 21;11(10):e1004280. doi: 10.1371/journal.pcbi.1004280 (PMC4619082; doi:10.1371/journal.pcbi.1004280)
Supplement: S1 Code — (ZIP) [file pcbi.1004280.s012.zip › release/tst/doc/latex/classQtGraphics.tex]

\section{Qt\-Graphics Class Reference}
\label{classQtGraphics}\index{Qt\-Graphics@{Qt\-Graphics}}


{\ttfamily \#include $<$qtgraph.\-h$>$}


Inheritance diagram for Qt\-Graphics\-:
\nopagebreak
\begin{figure}[H]
\begin{center}
\leavevmode
\includegraphics[width=173pt]{classQtGraphics__inherit__graph}
\end{center}
\end{figure}


Collaboration diagram for Qt\-Graphics\-:
\nopagebreak
\begin{figure}[H]
\begin{center}
\leavevmode
\includegraphics[width=173pt]{classQtGraphics__coll__graph}
\end{center}
\end{figure}
\subsection*{Public Slots}
\begin{DoxyCompactItemize}
\item 
void {\bf Time\-Step\-Wrap} (void)
\end{DoxyCompactItemize}
\subsection*{Signals}
\begin{DoxyCompactItemize}
\item 
void {\bf Simulation\-Done} (void)
\end{DoxyCompactItemize}
\subsection*{Public Member Functions}
\begin{DoxyCompactItemize}
\item 
{\bf Qt\-Graphics} (int xfield, int yfield, const char $\ast$movie\-\_\-file=0)
\item 
{\bf Qt\-Graphics} (Q\-Widget $\ast$parent, const char $\ast$name, int xfield, int yfield, const char $\ast$movie\-\_\-file=0)
\item 
virtual {\bf $\sim$\-Qt\-Graphics} (void)
\item 
virtual void {\bf Begin\-Scene} (void)
\begin{DoxyCompactList}\small\item\em \doxyref{Begin\-Scene()}{p.}{classQtGraphics_afd6200f3cbb931d811791f7683425f84} must be called before calling drawing functions. \end{DoxyCompactList}\item 
virtual void {\bf End\-Scene} (void)
\begin{DoxyCompactList}\small\item\em \doxyref{End\-Scene()}{p.}{classQtGraphics_a937c2227c5d121f56f9651d3aeccc27a} must be called to flush the drawing buffer and display the scene. \end{DoxyCompactList}\item 
virtual void {\bf Point} (int colour, int i, int j)
\begin{DoxyCompactList}\small\item\em Plot a point in the \doxyref{Graphics}{p.}{classGraphics} window. \end{DoxyCompactList}\item 
virtual void {\bf Line} (int x1, int y1, int x2, int y2, int colour)
\begin{DoxyCompactList}\small\item\em Draws a line (obviously... \-:-\/) \end{DoxyCompactList}\item 
virtual int {\bf Get\-X\-Y\-Coo} (int $\ast$X, int $\ast$Y)
\begin{DoxyCompactList}\small\item\em Probes the Window for user interaction, with mouse or keyboard. \end{DoxyCompactList}\item 
virtual int {\bf X\-Field} (void) const 
\begin{DoxyCompactList}\small\item\em Returns the width of the \doxyref{Graphics}{p.}{classGraphics} window, in pixels. \end{DoxyCompactList}\item 
virtual int {\bf Y\-Field} (void) const 
\begin{DoxyCompactList}\small\item\em Returns the height of the \doxyref{Graphics}{p.}{classGraphics} window, in pixels. \end{DoxyCompactList}\item 
virtual void {\bf Write} (char $\ast$fname, int quality=-\/1)
\begin{DoxyCompactList}\small\item\em Writes the Image to a file. \end{DoxyCompactList}\item 
void {\bf Clear\-Image} (void)
\item 
virtual void {\bf Time\-Step} (void)
\begin{DoxyCompactList}\small\item\em Implement this member function in your simulation code. \end{DoxyCompactList}\item 
virtual void {\bf resize\-Event} (Q\-Resize\-Event $\ast$event)
\end{DoxyCompactItemize}


\subsection{Constructor \& Destructor Documentation}
\index{Qt\-Graphics@{Qt\-Graphics}!Qt\-Graphics@{Qt\-Graphics}}
\index{Qt\-Graphics@{Qt\-Graphics}!QtGraphics@{Qt\-Graphics}}
\subsubsection[{Qt\-Graphics}]{\setlength{\rightskip}{0pt plus 5cm}Qt\-Graphics\-::\-Qt\-Graphics (
\begin{DoxyParamCaption}
\item[{int}]{xfield, }
\item[{int}]{yfield, }
\item[{const char $\ast$}]{movie\-\_\-file = {\ttfamily 0}}
\end{DoxyParamCaption}
)}\label{classQtGraphics_ac88e86da51667aca614769e96dd0a139}


Referenced by Qt\-Graphics().

\index{Qt\-Graphics@{Qt\-Graphics}!Qt\-Graphics@{Qt\-Graphics}}
\index{Qt\-Graphics@{Qt\-Graphics}!QtGraphics@{Qt\-Graphics}}
\subsubsection[{Qt\-Graphics}]{\setlength{\rightskip}{0pt plus 5cm}Qt\-Graphics\-::\-Qt\-Graphics (
\begin{DoxyParamCaption}
\item[{Q\-Widget $\ast$}]{parent, }
\item[{const char $\ast$}]{name, }
\item[{int}]{xfield, }
\item[{int}]{yfield, }
\item[{const char $\ast$}]{movie\-\_\-file = {\ttfamily 0}}
\end{DoxyParamCaption}
)\hspace{0.3cm}{\ttfamily [inline]}}\label{classQtGraphics_afc0891f050f33443d6b74ff3d23bd4a6}


References Qt\-Graphics().

\index{Qt\-Graphics@{Qt\-Graphics}!$\sim$\-Qt\-Graphics@{$\sim$\-Qt\-Graphics}}
\index{$\sim$\-Qt\-Graphics@{$\sim$\-Qt\-Graphics}!QtGraphics@{Qt\-Graphics}}
\subsubsection[{$\sim$\-Qt\-Graphics}]{\setlength{\rightskip}{0pt plus 5cm}Qt\-Graphics\-::$\sim$\-Qt\-Graphics (
\begin{DoxyParamCaption}
\item[{void}]{}
\end{DoxyParamCaption}
)\hspace{0.3cm}{\ttfamily [virtual]}}\label{classQtGraphics_ad223f63bd79cb211ac915a025bb04e91}


\subsection{Member Function Documentation}
\index{Qt\-Graphics@{Qt\-Graphics}!Begin\-Scene@{Begin\-Scene}}
\index{Begin\-Scene@{Begin\-Scene}!QtGraphics@{Qt\-Graphics}}
\subsubsection[{Begin\-Scene}]{\setlength{\rightskip}{0pt plus 5cm}void Qt\-Graphics\-::\-Begin\-Scene (
\begin{DoxyParamCaption}
\item[{void}]{}
\end{DoxyParamCaption}
)\hspace{0.3cm}{\ttfamily [virtual]}}\label{classQtGraphics_afd6200f3cbb931d811791f7683425f84}


\doxyref{Begin\-Scene()}{p.}{classQtGraphics_afd6200f3cbb931d811791f7683425f84} must be called before calling drawing functions. 


Reimplemented from {\bf Graphics} \doxyref{}{p.}{classGraphics_afc5b72e258d26775418c72c78d078e4b}.

\index{Qt\-Graphics@{Qt\-Graphics}!Clear\-Image@{Clear\-Image}}
\index{Clear\-Image@{Clear\-Image}!QtGraphics@{Qt\-Graphics}}
\subsubsection[{Clear\-Image}]{\setlength{\rightskip}{0pt plus 5cm}void Qt\-Graphics\-::\-Clear\-Image (
\begin{DoxyParamCaption}
\item[{void}]{}
\end{DoxyParamCaption}
)\hspace{0.3cm}{\ttfamily [inline]}}\label{classQtGraphics_acf960a2e8ccb605bb73dcd5694150a40}
\index{Qt\-Graphics@{Qt\-Graphics}!End\-Scene@{End\-Scene}}
\index{End\-Scene@{End\-Scene}!QtGraphics@{Qt\-Graphics}}
\subsubsection[{End\-Scene}]{\setlength{\rightskip}{0pt plus 5cm}void Qt\-Graphics\-::\-End\-Scene (
\begin{DoxyParamCaption}
\item[{void}]{}
\end{DoxyParamCaption}
)\hspace{0.3cm}{\ttfamily [virtual]}}\label{classQtGraphics_a937c2227c5d121f56f9651d3aeccc27a}


\doxyref{End\-Scene()}{p.}{classQtGraphics_a937c2227c5d121f56f9651d3aeccc27a} must be called to flush the drawing buffer and display the scene. 


Reimplemented from {\bf Graphics} \doxyref{}{p.}{classGraphics_a9f97b7c6506dcba845a1da457398fa90}.

\index{Qt\-Graphics@{Qt\-Graphics}!Get\-X\-Y\-Coo@{Get\-X\-Y\-Coo}}
\index{Get\-X\-Y\-Coo@{Get\-X\-Y\-Coo}!QtGraphics@{Qt\-Graphics}}
\subsubsection[{Get\-X\-Y\-Coo}]{\setlength{\rightskip}{0pt plus 5cm}int Qt\-Graphics\-::\-Get\-X\-Y\-Coo (
\begin{DoxyParamCaption}
\item[{int $\ast$}]{X, }
\item[{int $\ast$}]{Y}
\end{DoxyParamCaption}
)\hspace{0.3cm}{\ttfamily [virtual]}}\label{classQtGraphics_a497ca587ebbac0336589066147de3ab5}


Probes the Window for user interaction, with mouse or keyboard. 

This function should return immediately, and return 0 if there was no user interaction.


\begin{DoxyParams}{Parameters}
{\em $\ast$\-X,$\ast$\-Y} & Pointer where the clicked coordinate will be stored. \\
\hline
\end{DoxyParams}


Implements {\bf Graphics} \doxyref{}{p.}{classGraphics_a39257f929b38739ed42e8d463c4f42c3}.

\index{Qt\-Graphics@{Qt\-Graphics}!Line@{Line}}
\index{Line@{Line}!QtGraphics@{Qt\-Graphics}}
\subsubsection[{Line}]{\setlength{\rightskip}{0pt plus 5cm}void Qt\-Graphics\-::\-Line (
\begin{DoxyParamCaption}
\item[{int}]{x1, }
\item[{int}]{y1, }
\item[{int}]{x2, }
\item[{int}]{y2, }
\item[{int}]{colour}
\end{DoxyParamCaption}
)\hspace{0.3cm}{\ttfamily [virtual]}}\label{classQtGraphics_a4ca1bd37d041d0741fd4c82e0705511b}


Draws a line (obviously... \-:-\/) 


\begin{DoxyParams}{Parameters}
{\em x1,y1} & First coordinate pair. \\
\hline
{\em x2,y2} & Second coordinate pair. \\
\hline
{\em color} & Color of the line, as given in the colormap file \char`\"{}default.\-ctb\char`\"{}. \\
\hline
\end{DoxyParams}


Implements {\bf Graphics} \doxyref{}{p.}{classGraphics_a8e049566ac4cf6168b04f0f8be7a9820}.

\index{Qt\-Graphics@{Qt\-Graphics}!Point@{Point}}
\index{Point@{Point}!QtGraphics@{Qt\-Graphics}}
\subsubsection[{Point}]{\setlength{\rightskip}{0pt plus 5cm}void Qt\-Graphics\-::\-Point (
\begin{DoxyParamCaption}
\item[{int}]{color, }
\item[{int}]{x, }
\item[{int}]{y}
\end{DoxyParamCaption}
)\hspace{0.3cm}{\ttfamily [virtual]}}\label{classQtGraphics_ad02ff8ba69d13148f79afd516563b822}


Plot a point in the \doxyref{Graphics}{p.}{classGraphics} window. 


\begin{DoxyParams}{Parameters}
{\em color} & Color index, as defined in colormap file \char`\"{}default.\-ctb\char`\"{}, which should be in the same directory as the executable. \\
\hline
{\em x,y} & Coordinate of point, in \doxyref{Graphics}{p.}{classGraphics} coordinates (typically twice as large as the cellular automata coordinates). \\
\hline
\end{DoxyParams}


Implements {\bf Graphics} \doxyref{}{p.}{classGraphics_a123e1b2c757c39bf329517af332c24eb}.

\index{Qt\-Graphics@{Qt\-Graphics}!resize\-Event@{resize\-Event}}
\index{resize\-Event@{resize\-Event}!QtGraphics@{Qt\-Graphics}}
\subsubsection[{resize\-Event}]{\setlength{\rightskip}{0pt plus 5cm}void Qt\-Graphics\-::resize\-Event (
\begin{DoxyParamCaption}
\item[{Q\-Resize\-Event $\ast$}]{event}
\end{DoxyParamCaption}
)\hspace{0.3cm}{\ttfamily [virtual]}}\label{classQtGraphics_ae8bbdebe79908f7d0d728407438edcef}
\index{Qt\-Graphics@{Qt\-Graphics}!Simulation\-Done@{Simulation\-Done}}
\index{Simulation\-Done@{Simulation\-Done}!QtGraphics@{Qt\-Graphics}}
\subsubsection[{Simulation\-Done}]{\setlength{\rightskip}{0pt plus 5cm}void Qt\-Graphics\-::\-Simulation\-Done (
\begin{DoxyParamCaption}
\item[{void}]{}
\end{DoxyParamCaption}
)\hspace{0.3cm}{\ttfamily [signal]}}\label{classQtGraphics_ad3a71c2118a9f6156bd12a953c1f7788}
\index{Qt\-Graphics@{Qt\-Graphics}!Time\-Step@{Time\-Step}}
\index{Time\-Step@{Time\-Step}!QtGraphics@{Qt\-Graphics}}
\subsubsection[{Time\-Step}]{\setlength{\rightskip}{0pt plus 5cm}virtual void Qt\-Graphics\-::\-Time\-Step (
\begin{DoxyParamCaption}
\item[{void}]{}
\end{DoxyParamCaption}
)\hspace{0.3cm}{\ttfamily [virtual]}}\label{classQtGraphics_a6c3e54b681404b550417628910557ade}


Implement this member function in your simulation code. 

Include all actions that should be carried out during a simulation step, including \doxyref{P\-D\-E}{p.}{classPDE} and C\-P\-M simulation steps. See the included examples (\doxyref{vessel.\-cpp}{p.}{vessel_8cpp}, \doxyref{sorting.\-cpp}{p.}{sorting_8cpp}) for more information. 

Reimplemented from {\bf Graphics} \doxyref{}{p.}{classGraphics_aa1b61fa6f6bc50aceff6f320ce5b9be2}.

\index{Qt\-Graphics@{Qt\-Graphics}!Time\-Step\-Wrap@{Time\-Step\-Wrap}}
\index{Time\-Step\-Wrap@{Time\-Step\-Wrap}!QtGraphics@{Qt\-Graphics}}
\subsubsection[{Time\-Step\-Wrap}]{\setlength{\rightskip}{0pt plus 5cm}void Qt\-Graphics\-::\-Time\-Step\-Wrap (
\begin{DoxyParamCaption}
\item[{void}]{}
\end{DoxyParamCaption}
)\hspace{0.3cm}{\ttfamily [slot]}}\label{classQtGraphics_ab6ef76ce60c71c106e36c329c6d3b594}


References Parameter\-::mcs, and par.

\index{Qt\-Graphics@{Qt\-Graphics}!Write@{Write}}
\index{Write@{Write}!QtGraphics@{Qt\-Graphics}}
\subsubsection[{Write}]{\setlength{\rightskip}{0pt plus 5cm}void Qt\-Graphics\-::\-Write (
\begin{DoxyParamCaption}
\item[{char $\ast$}]{fname, }
\item[{int}]{quality = {\ttfamily -\/1}}
\end{DoxyParamCaption}
)\hspace{0.3cm}{\ttfamily [virtual]}}\label{classQtGraphics_a2b3ae718854987c2746f8d723fbf3fa6}


Writes the Image to a file. 

File format is inferred from file extension. Currently only P\-N\-G is supported by the X-\/\-Windows implementation; the Qt-\/implentation supports all formats supported by Qt.


\begin{DoxyParams}{Parameters}
{\em fname} & File name with standard image file extension (e.\-g. png). \\
\hline
{\em quality} & Quality of J\-P\-E\-G images, defaults to -\/1 (no value provided). \\
\hline
\end{DoxyParams}


Implements {\bf Graphics} \doxyref{}{p.}{classGraphics_af98a333b8be25817669e615b1cd6c73d}.

\index{Qt\-Graphics@{Qt\-Graphics}!X\-Field@{X\-Field}}
\index{X\-Field@{X\-Field}!QtGraphics@{Qt\-Graphics}}
\subsubsection[{X\-Field}]{\setlength{\rightskip}{0pt plus 5cm}virtual int Qt\-Graphics\-::\-X\-Field (
\begin{DoxyParamCaption}
\item[{void}]{}
\end{DoxyParamCaption}
) const\hspace{0.3cm}{\ttfamily [inline]}, {\ttfamily [virtual]}}\label{classQtGraphics_ae18cae9c5ade06e287f40190b919639d}


Returns the width of the \doxyref{Graphics}{p.}{classGraphics} window, in pixels. 


Reimplemented from {\bf Graphics} \doxyref{}{p.}{classGraphics_a57a2d92f0744fe35be0a712803178a4f}.

\index{Qt\-Graphics@{Qt\-Graphics}!Y\-Field@{Y\-Field}}
\index{Y\-Field@{Y\-Field}!QtGraphics@{Qt\-Graphics}}
\subsubsection[{Y\-Field}]{\setlength{\rightskip}{0pt plus 5cm}virtual int Qt\-Graphics\-::\-Y\-Field (
\begin{DoxyParamCaption}
\item[{void}]{}
\end{DoxyParamCaption}
) const\hspace{0.3cm}{\ttfamily [inline]}, {\ttfamily [virtual]}}\label{classQtGraphics_a9945f6ee5fa3ddf649a5a4ac52785356}


Returns the height of the \doxyref{Graphics}{p.}{classGraphics} window, in pixels. 


Reimplemented from {\bf Graphics} \doxyref{}{p.}{classGraphics_ad9df13b4bb136c8c5ca802ec8f382e47}.


The documentation for this class was generated from the following files\-:\begin{DoxyCompactItemize}
\item 
{\bf qtgraph.\-h}\item 
{\bf qt3graph.\-cpp}\item 
{\bf qtgraph.\-cpp}\end{DoxyCompactItemize}
