# Supplementary material for: Crawling and Gliding: A Computational Model for Shape-Driven Cell Migration
Source: PLoS Comput Biol. 2015 Oct 21;11(10):e1004280. doi: 10.1371/journal.pcbi.1004280 (PMC4619082; doi:10.1371/journal.pcbi.1004280)
Supplement: S1 Code — (ZIP) [file pcbi.1004280.s012.zip › release/tst/doc/latex/output_8cpp.tex]

\section{output.\-cpp File Reference}
\label{output_8cpp}\index{output.\-cpp@{output.\-cpp}}
{\ttfamily \#include $<$stdio.\-h$>$}\\*
{\ttfamily \#include $<$string.\-h$>$}\\*
{\ttfamily \#include $<$stdlib.\-h$>$}\\*
{\ttfamily \#include $<$errno.\-h$>$}\\*
{\ttfamily \#include $<$sys/types.\-h$>$}\\*
{\ttfamily \#include $<$sys/stat.\-h$>$}\\*
{\ttfamily \#include \char`\"{}warning.\-h\char`\"{}}\\*
{\ttfamily \#include \char`\"{}parameter.\-h\char`\"{}}\\*
{\ttfamily \#include \char`\"{}output.\-h\char`\"{}}\\*
Include dependency graph for output.\-cpp\-:
\nopagebreak
\begin{figure}[H]
\begin{center}
\leavevmode
\includegraphics[width=350pt]{output_8cpp__incl}
\end{center}
\end{figure}
\subsection*{Macros}
\begin{DoxyCompactItemize}
\item 
\#define {\bf F\-N\-A\-M\-E\-S\-I\-Z\-E}~100
\item 
\#define {\bf I\-N\-I\-T\-I\-A\-L\-\_\-\-B\-U\-F\-S\-I\-Z\-E}~100
\end{DoxyCompactItemize}
\subsection*{Functions}
\begin{DoxyCompactItemize}
\item 
int {\bf Open\-File\-And\-Check\-Existance} (F\-I\-L\-E $\ast$$\ast$fp, const char $\ast$fname, char $\ast$ftype)
\item 
int {\bf File\-Exists\-P} (const char $\ast$fname)
\item 
int {\bf Yes\-No\-P} (const char $\ast$message)
\item 
F\-I\-L\-E $\ast$ {\bf Open\-Write\-File} (const char $\ast$filename)
\item 
F\-I\-L\-E $\ast$ {\bf Open\-Read\-File} (const char $\ast$filename)
\item 
char $\ast$ {\bf Read\-Line} (F\-I\-L\-E $\ast$fp)
\item 
void {\bf Check\-File} (F\-I\-L\-E $\ast$fp)
\item 
char $\ast$ {\bf Chext} (char $\ast$filename)
\end{DoxyCompactItemize}


\subsection{Macro Definition Documentation}
\index{output.\-cpp@{output.\-cpp}!F\-N\-A\-M\-E\-S\-I\-Z\-E@{F\-N\-A\-M\-E\-S\-I\-Z\-E}}
\index{F\-N\-A\-M\-E\-S\-I\-Z\-E@{F\-N\-A\-M\-E\-S\-I\-Z\-E}!output.cpp@{output.\-cpp}}
\subsubsection[{F\-N\-A\-M\-E\-S\-I\-Z\-E}]{\setlength{\rightskip}{0pt plus 5cm}\#define F\-N\-A\-M\-E\-S\-I\-Z\-E~100}\label{output_8cpp_ae83ce735482c1d710ee7664331f71875}


Referenced by Open\-Write\-File().

\index{output.\-cpp@{output.\-cpp}!I\-N\-I\-T\-I\-A\-L\-\_\-\-B\-U\-F\-S\-I\-Z\-E@{I\-N\-I\-T\-I\-A\-L\-\_\-\-B\-U\-F\-S\-I\-Z\-E}}
\index{I\-N\-I\-T\-I\-A\-L\-\_\-\-B\-U\-F\-S\-I\-Z\-E@{I\-N\-I\-T\-I\-A\-L\-\_\-\-B\-U\-F\-S\-I\-Z\-E}!output.cpp@{output.\-cpp}}
\subsubsection[{I\-N\-I\-T\-I\-A\-L\-\_\-\-B\-U\-F\-S\-I\-Z\-E}]{\setlength{\rightskip}{0pt plus 5cm}\#define I\-N\-I\-T\-I\-A\-L\-\_\-\-B\-U\-F\-S\-I\-Z\-E~100}\label{output_8cpp_afa6724360f3351cdc337471d90c7d7b1}


Referenced by Read\-Line().


\subsection{Function Documentation}
\index{output.\-cpp@{output.\-cpp}!Check\-File@{Check\-File}}
\index{Check\-File@{Check\-File}!output.cpp@{output.\-cpp}}
\subsubsection[{Check\-File}]{\setlength{\rightskip}{0pt plus 5cm}void Check\-File (
\begin{DoxyParamCaption}
\item[{F\-I\-L\-E $\ast$}]{fp}
\end{DoxyParamCaption}
)}\label{output_8cpp_a591057779cf6eb75e2b32e4bd5fd7e39}


References errno, and error().


Referenced by Read\-Line().

\index{output.\-cpp@{output.\-cpp}!Chext@{Chext}}
\index{Chext@{Chext}!output.cpp@{output.\-cpp}}
\subsubsection[{Chext}]{\setlength{\rightskip}{0pt plus 5cm}char$\ast$ Chext (
\begin{DoxyParamCaption}
\item[{char $\ast$}]{filename}
\end{DoxyParamCaption}
)}\label{output_8cpp_aed9addb9669ade1f4f253421d2e584e8}
\index{output.\-cpp@{output.\-cpp}!File\-Exists\-P@{File\-Exists\-P}}
\index{File\-Exists\-P@{File\-Exists\-P}!output.cpp@{output.\-cpp}}
\subsubsection[{File\-Exists\-P}]{\setlength{\rightskip}{0pt plus 5cm}int File\-Exists\-P (
\begin{DoxyParamCaption}
\item[{const char $\ast$}]{fname}
\end{DoxyParamCaption}
)}\label{output_8cpp_a077e75dac8ec098c48f371324d242125}


References F\-A\-L\-S\-E, and T\-R\-U\-E.


Referenced by Open\-Write\-File().

\index{output.\-cpp@{output.\-cpp}!Open\-File\-And\-Check\-Existance@{Open\-File\-And\-Check\-Existance}}
\index{Open\-File\-And\-Check\-Existance@{Open\-File\-And\-Check\-Existance}!output.cpp@{output.\-cpp}}
\subsubsection[{Open\-File\-And\-Check\-Existance}]{\setlength{\rightskip}{0pt plus 5cm}int Open\-File\-And\-Check\-Existance (
\begin{DoxyParamCaption}
\item[{F\-I\-L\-E $\ast$$\ast$}]{fp, }
\item[{const char $\ast$}]{fname, }
\item[{char $\ast$}]{ftype}
\end{DoxyParamCaption}
)}\label{output_8cpp_ae2d304b679f192150c7d56a96f704dea}


References F\-A\-L\-S\-E, and T\-R\-U\-E.


Referenced by Open\-Read\-File().

\index{output.\-cpp@{output.\-cpp}!Open\-Read\-File@{Open\-Read\-File}}
\index{Open\-Read\-File@{Open\-Read\-File}!output.cpp@{output.\-cpp}}
\subsubsection[{Open\-Read\-File}]{\setlength{\rightskip}{0pt plus 5cm}F\-I\-L\-E$\ast$ Open\-Read\-File (
\begin{DoxyParamCaption}
\item[{const char $\ast$}]{filename}
\end{DoxyParamCaption}
)}\label{output_8cpp_ae65c4e75d7e0eec28ee29907349430d9}


References F\-A\-L\-S\-E, and Open\-File\-And\-Check\-Existance().


Referenced by Parameter\-::\-Read().

\index{output.\-cpp@{output.\-cpp}!Open\-Write\-File@{Open\-Write\-File}}
\index{Open\-Write\-File@{Open\-Write\-File}!output.cpp@{output.\-cpp}}
\subsubsection[{Open\-Write\-File}]{\setlength{\rightskip}{0pt plus 5cm}F\-I\-L\-E$\ast$ Open\-Write\-File (
\begin{DoxyParamCaption}
\item[{const char $\ast$}]{filename}
\end{DoxyParamCaption}
)}\label{output_8cpp_ae665379ae0aec10a4eba6e6e9679b368}


References File\-Exists\-P(), F\-N\-A\-M\-E\-S\-I\-Z\-E, and T\-R\-U\-E.

\index{output.\-cpp@{output.\-cpp}!Read\-Line@{Read\-Line}}
\index{Read\-Line@{Read\-Line}!output.cpp@{output.\-cpp}}
\subsubsection[{Read\-Line}]{\setlength{\rightskip}{0pt plus 5cm}char$\ast$ Read\-Line (
\begin{DoxyParamCaption}
\item[{F\-I\-L\-E $\ast$}]{fp}
\end{DoxyParamCaption}
)}\label{output_8cpp_aa1a5a5360af42ce9059dc52134fdac41}


References Check\-File(), errno, error(), I\-N\-I\-T\-I\-A\-L\-\_\-\-B\-U\-F\-S\-I\-Z\-E, and M\-E\-M\-O\-R\-Y\-C\-H\-E\-C\-K.


Referenced by Search\-Token(), and Skip\-Line().

\index{output.\-cpp@{output.\-cpp}!Yes\-No\-P@{Yes\-No\-P}}
\index{Yes\-No\-P@{Yes\-No\-P}!output.cpp@{output.\-cpp}}
\subsubsection[{Yes\-No\-P}]{\setlength{\rightskip}{0pt plus 5cm}int Yes\-No\-P (
\begin{DoxyParamCaption}
\item[{const char $\ast$}]{message}
\end{DoxyParamCaption}
)}\label{output_8cpp_aa67ef0a1d41408ed07b342be6de4c37c}


References F\-A\-L\-S\-E, and T\-R\-U\-E.
