# Supplementary material for: Crawling and Gliding: A Computational Model for Shape-Driven Cell Migration
Source: PLoS Comput Biol. 2015 Oct 21;11(10):e1004280. doi: 10.1371/journal.pcbi.1004280 (PMC4619082; doi:10.1371/journal.pcbi.1004280)
Supplement: S1 Code — (ZIP) [file pcbi.1004280.s012.zip › release/tst/doc/latex/conrec_8h.tex]

\section{conrec.\-h File Reference}
\label{conrec_8h}\index{conrec.\-h@{conrec.\-h}}
This graph shows which files directly or indirectly include this file\-:
\nopagebreak
\begin{figure}[H]
\begin{center}
\leavevmode
\includegraphics[width=179pt]{conrec_8h__dep__incl}
\end{center}
\end{figure}
\subsection*{Functions}
\begin{DoxyCompactItemize}
\item 
int {\bf conrec} (double $\ast$$\ast$d, int ilb, int iub, int jlb, int jub, double $\ast$x, double $\ast$y, int nc, double $\ast$z, {\bf Graphics} $\ast$g, int colour=1)
\begin{DoxyCompactList}\small\item\em Paul Bourke's conrec algorithm to draw contour lines of \doxyref{P\-D\-E}{p.}{classPDE} fields. \end{DoxyCompactList}\end{DoxyCompactItemize}


\subsection{Function Documentation}
\index{conrec.\-h@{conrec.\-h}!conrec@{conrec}}
\index{conrec@{conrec}!conrec.h@{conrec.\-h}}
\subsubsection[{conrec}]{\setlength{\rightskip}{0pt plus 5cm}int conrec (
\begin{DoxyParamCaption}
\item[{double $\ast$$\ast$}]{d, }
\item[{int}]{ilb, }
\item[{int}]{iub, }
\item[{int}]{jlb, }
\item[{int}]{jub, }
\item[{double $\ast$}]{x, }
\item[{double $\ast$}]{y, }
\item[{int}]{nc, }
\item[{double $\ast$}]{z, }
\item[{{\bf Graphics} $\ast$}]{g, }
\item[{int}]{colour = {\ttfamily 1}}
\end{DoxyParamCaption}
)}\label{conrec_8h_a7da5dc0856966b48ec671c4fb42fb524}


Paul Bourke's conrec algorithm to draw contour lines of \doxyref{P\-D\-E}{p.}{classPDE} fields. 

C-\/code Copyright (c) 1996-\/1997 Nicholas Yue. 

References max, min, Graphics\-::\-Point(), xsect, and ysect.


Referenced by P\-D\-E\-::\-Contour\-Plot().
