# Supplementary material for: Crawling and Gliding: A Computational Model for Shape-Driven Cell Migration
Source: PLoS Comput Biol. 2015 Oct 21;11(10):e1004280. doi: 10.1371/journal.pcbi.1004280 (PMC4619082; doi:10.1371/journal.pcbi.1004280)
Supplement: S1 Code — (ZIP) [file pcbi.1004280.s012.zip › release/tst/doc/latex/namespaceColourMode.tex]

\section{Colour\-Mode Namespace Reference}
\label{namespaceColourMode}\index{Colour\-Mode@{Colour\-Mode}}
\subsection*{Enumerations}
\begin{DoxyCompactItemize}
\item 
enum \{ {\bf State}, 
{\bf Cell\-Type}, 
{\bf Sigma}, 
{\bf Auxilliary}
 \}
\end{DoxyCompactItemize}


\subsection{Enumeration Type Documentation}
\subsubsection[{anonymous enum}]{\setlength{\rightskip}{0pt plus 5cm}anonymous enum}\label{namespaceColourMode_a3ec2d96e1ab9b4099be0dbd869bc629e}
\begin{Desc}
\item[Enumerator]\par
\begin{description}
\index{State@{State}!Colour\-Mode@{Colour\-Mode}}\index{Colour\-Mode@{Colour\-Mode}!State@{State}}\item[{\em 
State\label{namespaceColourMode_a3ec2d96e1ab9b4099be0dbd869bc629eaa583b45a74be0e904996865c18be8883}
}]\index{Cell\-Type@{Cell\-Type}!Colour\-Mode@{Colour\-Mode}}\index{Colour\-Mode@{Colour\-Mode}!Cell\-Type@{Cell\-Type}}\item[{\em 
Cell\-Type\label{namespaceColourMode_a3ec2d96e1ab9b4099be0dbd869bc629ea5d77678785d03216a2e858e7bbc02db3}
}]\index{Sigma@{Sigma}!Colour\-Mode@{Colour\-Mode}}\index{Colour\-Mode@{Colour\-Mode}!Sigma@{Sigma}}\item[{\em 
Sigma\label{namespaceColourMode_a3ec2d96e1ab9b4099be0dbd869bc629ea55ba6056ec9c4d7abecf1bf39c7c9d5e}
}]\index{Auxilliary@{Auxilliary}!Colour\-Mode@{Colour\-Mode}}\index{Colour\-Mode@{Colour\-Mode}!Auxilliary@{Auxilliary}}\item[{\em 
Auxilliary\label{namespaceColourMode_a3ec2d96e1ab9b4099be0dbd869bc629ea462975a5d384404d59394e97552b0e8a}
}]\end{description}
\end{Desc}
