# Supplementary material for: Crawling and Gliding: A Computational Model for Shape-Driven Cell Migration
Source: PLoS Comput Biol. 2015 Oct 21;11(10):e1004280. doi: 10.1371/journal.pcbi.1004280 (PMC4619082; doi:10.1371/journal.pcbi.1004280)
Supplement: S1 Code — (ZIP) [file pcbi.1004280.s012.zip › release/tst/doc/latex/classCellularPotts.tex]

\section{Cellular\-Potts Class Reference}
\label{classCellularPotts}\index{Cellular\-Potts@{Cellular\-Potts}}


{\ttfamily \#include $<$ca.\-h$>$}

\subsection*{Public Member Functions}
\begin{DoxyCompactItemize}
\item 
{\bf Cellular\-Potts} (std\-::vector$<$ {\bf Cell} $>$ $\ast$cells, const int {\bf sizex}=200, const int {\bf sizey}=200)
\begin{DoxyCompactList}\small\item\em Constructs a C\-A field. This should be done in \char`\"{}\-Dish\char`\"{}. \end{DoxyCompactList}\item 
{\bf Cellular\-Potts} (void)
\item 
virtual void {\bf Allocate\-Sigma} (int sx, int sy)
\item 
virtual {\bf $\sim$\-Cellular\-Potts} ()
\item 
int $\ast$$\ast$ {\bf Search\-Nand\-Plot} ({\bf Graphics} $\ast$g=0, bool get\-\_\-neighbours=true)
\begin{DoxyCompactList}\small\item\em Plots the dish to the screen or to a movie and searches the neighbours. \end{DoxyCompactList}\item 
void {\bf Plot} ({\bf Graphics} $\ast$g)
\begin{DoxyCompactList}\small\item\em Plot the dish to \doxyref{Graphics}{p.}{classGraphics} window g. \end{DoxyCompactList}\item 
int $\ast$$\ast$ {\bf Search\-Neighbours} (void)
\begin{DoxyCompactList}\small\item\em Searches the cells' neighbors without plotting. \end{DoxyCompactList}\item 
int {\bf Mass} (void)
\begin{DoxyCompactList}\small\item\em Return the total area occupied by the cells. \end{DoxyCompactList}\item 
void {\bf Plot\-Sigma} ({\bf Graphics} $\ast$g, int mag=2)
\item 
void {\bf Divide\-Cells} (void)
\begin{DoxyCompactList}\small\item\em Divide all cells. \end{DoxyCompactList}\item 
void {\bf Divide\-Cells} (std\-::vector$<$ bool $>$ which\-\_\-cells)
\item 
int {\bf Amoebae\-Move} ({\bf P\-D\-E} $\ast$P\-D\-Efield=0)
\begin{DoxyCompactList}\small\item\em Monte Carlo Step. Returns summed energy change. \end{DoxyCompactList}\item 
void {\bf Read\-Zygote\-Picture} (void)
\begin{DoxyCompactList}\small\item\em Read initial cell shape from X\-P\-M file. Reads the initial cell shape from an include xpm picture called \char`\"{}\-Z\-Y\-G\-X\-P\-M(\-Z\-Y\-G\-O\-T\-E)\char`\"{}, and it allocates enough cells for it to the \doxyref{Dish}{p.}{classDish}. \end{DoxyCompactList}\item 
void {\bf Construct\-Init\-Cells} ({\bf Dish} \&beast)
\item 
int {\bf Time} () const 
\begin{DoxyCompactList}\small\item\em Returns the number of completed Monte Carlo steps. \end{DoxyCompactList}\item 
int {\bf Zygote\-Area} () const 
\item 
int {\bf Size\-X} () const 
\begin{DoxyCompactList}\small\item\em Return the horizontal size of the C\-A plane. \end{DoxyCompactList}\item 
int {\bf Size\-Y} () const 
\begin{DoxyCompactList}\small\item\em Return the vertical size of the C\-A plane. \end{DoxyCompactList}\item 
int {\bf Sigma} (const int x, const int y) const 
\begin{DoxyCompactList}\small\item\em Return the value of lattice site (x,y). \end{DoxyCompactList}\item 
void {\bf Replace} ({\bf Graphics} $\ast$g)
\item 
{\bf Dir} $\ast$ {\bf Find\-Cell\-Directions} (void) const 
\item 
int {\bf Throw\-In\-Cells} (int n, int cellsize)
\begin{DoxyCompactList}\small\item\em Initialize the C\-A plane with n circular cells fitting in a cellsize$^\wedge$2 square. \end{DoxyCompactList}\item 
int {\bf Grow\-In\-Cells} (int n\-\_\-cells, int cellsize, double subfield=1.)
\begin{DoxyCompactList}\small\item\em Initialize the C\-A plane with n cells using an Eden growth algorithm. \end{DoxyCompactList}\item 
int {\bf Grow\-In\-Cells} (int n\-\_\-cells, int cell\-\_\-size, int sx, int sy, int offset\-\_\-x, int offset\-\_\-y)
\item 
{\bf Cell} \& {\bf Add\-Cell} ({\bf Dish} \&beast)
\begin{DoxyCompactList}\small\item\em Adds a new \doxyref{Cell}{p.}{classCell} and returns a reference to it. \end{DoxyCompactList}\item 
void {\bf Show\-Directions} ({\bf Graphics} \&g, const {\bf Dir} $\ast$celldir) const 
\begin{DoxyCompactList}\small\item\em Display the division planes returned by Find\-Cell\-Directions. \end{DoxyCompactList}\item 
double {\bf Mean\-Cell\-Area} (void) const 
\begin{DoxyCompactList}\small\item\em Returns the mean area of the cells. \end{DoxyCompactList}\item 
double {\bf Cell\-Density} (void) const 
\begin{DoxyCompactList}\small\item\em Returns the cell density. \end{DoxyCompactList}\item 
void {\bf Reset\-Target\-Lengths} (void)
\begin{DoxyCompactList}\small\item\em Set target lengths of all cells to the value given in parameter file. \end{DoxyCompactList}\item 
void {\bf Set\-Random\-Types} (void)
\begin{DoxyCompactList}\small\item\em Give each cell a random cell type. \end{DoxyCompactList}\item 
void {\bf Grow\-And\-Divide\-Cells} (int growth\-\_\-rate)
\item 
{\bf Cell} \& {\bf get\-Cell} (int c)
\item 
double {\bf Draw\-Convex\-Hull} ({\bf Graphics} $\ast$g, int color=1)
\item 
double {\bf Compactness} (double $\ast$res\-\_\-compactness=0, double $\ast$res\-\_\-area=0, double $\ast$res\-\_\-cell\-\_\-area=0)
\end{DoxyCompactItemize}
\subsection*{Public Attributes}
\begin{DoxyCompactItemize}
\item 
int {\bf spins\-\_\-converted}
\end{DoxyCompactItemize}
\subsection*{Protected Member Functions}
\begin{DoxyCompactItemize}
\item 
void {\bf Base\-Initialisation} (std\-::vector$<$ {\bf Cell} $>$ $\ast$cell)
\end{DoxyCompactItemize}
\subsection*{Protected Attributes}
\begin{DoxyCompactItemize}
\item 
int $\ast$$\ast$ {\bf sigma}
\item 
int {\bf sizex}
\item 
int {\bf sizey}
\end{DoxyCompactItemize}
\subsection*{Friends}
\begin{DoxyCompactItemize}
\item 
class {\bf Info}
\item 
class {\bf Morphometry}
\end{DoxyCompactItemize}


\subsection{Constructor \& Destructor Documentation}
\index{Cellular\-Potts@{Cellular\-Potts}!Cellular\-Potts@{Cellular\-Potts}}
\index{Cellular\-Potts@{Cellular\-Potts}!CellularPotts@{Cellular\-Potts}}
\subsubsection[{Cellular\-Potts}]{\setlength{\rightskip}{0pt plus 5cm}Cellular\-Potts\-::\-Cellular\-Potts (
\begin{DoxyParamCaption}
\item[{std\-::vector$<$ {\bf Cell} $>$ $\ast$}]{cells, }
\item[{const int}]{sizex = {\ttfamily 200}, }
\item[{const int}]{sizey = {\ttfamily 200}}
\end{DoxyParamCaption}
)}\label{classCellularPotts_a47dc236b8000f1f9ed6c878b8e73b93d}


Constructs a C\-A field. This should be done in \char`\"{}\-Dish\char`\"{}. 

\index{Cellular\-Potts@{Cellular\-Potts}!Cellular\-Potts@{Cellular\-Potts}}
\index{Cellular\-Potts@{Cellular\-Potts}!CellularPotts@{Cellular\-Potts}}
\subsubsection[{Cellular\-Potts}]{\setlength{\rightskip}{0pt plus 5cm}Cellular\-Potts\-::\-Cellular\-Potts (
\begin{DoxyParamCaption}
\item[{void}]{}
\end{DoxyParamCaption}
)}\label{classCellularPotts_a66498f271321bcd83867f50b0875f537}


References Parameter\-::neighbours, and Parameter\-::\-T.

\index{Cellular\-Potts@{Cellular\-Potts}!$\sim$\-Cellular\-Potts@{$\sim$\-Cellular\-Potts}}
\index{$\sim$\-Cellular\-Potts@{$\sim$\-Cellular\-Potts}!CellularPotts@{Cellular\-Potts}}
\subsubsection[{$\sim$\-Cellular\-Potts}]{\setlength{\rightskip}{0pt plus 5cm}Cellular\-Potts\-::$\sim$\-Cellular\-Potts (
\begin{DoxyParamCaption}
\item[{void}]{}
\end{DoxyParamCaption}
)\hspace{0.3cm}{\ttfamily [virtual]}}\label{classCellularPotts_a4e2aba67abc979f87003b539676d4e10}


\subsection{Member Function Documentation}
\index{Cellular\-Potts@{Cellular\-Potts}!Add\-Cell@{Add\-Cell}}
\index{Add\-Cell@{Add\-Cell}!CellularPotts@{Cellular\-Potts}}
\subsubsection[{Add\-Cell}]{\setlength{\rightskip}{0pt plus 5cm}{\bf Cell}\& Cellular\-Potts\-::\-Add\-Cell (
\begin{DoxyParamCaption}
\item[{{\bf Dish} \&}]{beast}
\end{DoxyParamCaption}
)\hspace{0.3cm}{\ttfamily [inline]}}\label{classCellularPotts_a66bc8e06610891a6bd1857bbb13452f9}


Adds a new \doxyref{Cell}{p.}{classCell} and returns a reference to it. 

\index{Cellular\-Potts@{Cellular\-Potts}!Allocate\-Sigma@{Allocate\-Sigma}}
\index{Allocate\-Sigma@{Allocate\-Sigma}!CellularPotts@{Cellular\-Potts}}
\subsubsection[{Allocate\-Sigma}]{\setlength{\rightskip}{0pt plus 5cm}void Cellular\-Potts\-::\-Allocate\-Sigma (
\begin{DoxyParamCaption}
\item[{int}]{sx, }
\item[{int}]{sy}
\end{DoxyParamCaption}
)\hspace{0.3cm}{\ttfamily [virtual]}}\label{classCellularPotts_a669103985248ae144731f7c94724822b}


References Memory\-Warning().

\index{Cellular\-Potts@{Cellular\-Potts}!Amoebae\-Move@{Amoebae\-Move}}
\index{Amoebae\-Move@{Amoebae\-Move}!CellularPotts@{Cellular\-Potts}}
\subsubsection[{Amoebae\-Move}]{\setlength{\rightskip}{0pt plus 5cm}int Cellular\-Potts\-::\-Amoebae\-Move (
\begin{DoxyParamCaption}
\item[{{\bf P\-D\-E} $\ast$}]{P\-D\-Efield = {\ttfamily 0}}
\end{DoxyParamCaption}
)}\label{classCellularPotts_af9a06db9be8caf7439f7a4c51fae8284}


Monte Carlo Step. Returns summed energy change. 

Implements the core C\-P\-M algorithm. Carries out one M\-C\-S. \begin{DoxyReturn}{Returns}
Total energy change during M\-C\-S. 
\end{DoxyReturn}


References Parameter\-::conn\-\_\-diss, Parameter\-::periodic\-\_\-boundaries, and R\-A\-N\-D\-O\-M().

\index{Cellular\-Potts@{Cellular\-Potts}!Base\-Initialisation@{Base\-Initialisation}}
\index{Base\-Initialisation@{Base\-Initialisation}!CellularPotts@{Cellular\-Potts}}
\subsubsection[{Base\-Initialisation}]{\setlength{\rightskip}{0pt plus 5cm}void Cellular\-Potts\-::\-Base\-Initialisation (
\begin{DoxyParamCaption}
\item[{std\-::vector$<$ {\bf Cell} $>$ $\ast$}]{cell}
\end{DoxyParamCaption}
)\hspace{0.3cm}{\ttfamily [protected]}}\label{classCellularPotts_a7c7ab77eca8e8f37409a2eb33e04259d}


References Parameter\-::neighbours, and Parameter\-::\-T.

\index{Cellular\-Potts@{Cellular\-Potts}!Cell\-Density@{Cell\-Density}}
\index{Cell\-Density@{Cell\-Density}!CellularPotts@{Cellular\-Potts}}
\subsubsection[{Cell\-Density}]{\setlength{\rightskip}{0pt plus 5cm}double Cellular\-Potts\-::\-Cell\-Density (
\begin{DoxyParamCaption}
\item[{void}]{}
\end{DoxyParamCaption}
) const}\label{classCellularPotts_aeec3e9b2f80cc6cb1ba50b714472e356}


Returns the cell density. 

\doxyref{Cell}{p.}{classCell} density is defined as the area occupied by cells divided by the size of the field. \index{Cellular\-Potts@{Cellular\-Potts}!Compactness@{Compactness}}
\index{Compactness@{Compactness}!CellularPotts@{Cellular\-Potts}}
\subsubsection[{Compactness}]{\setlength{\rightskip}{0pt plus 5cm}double Cellular\-Potts\-::\-Compactness (
\begin{DoxyParamCaption}
\item[{double $\ast$}]{res\-\_\-compactness = {\ttfamily 0}, }
\item[{double $\ast$}]{res\-\_\-area = {\ttfamily 0}, }
\item[{double $\ast$}]{res\-\_\-cell\-\_\-area = {\ttfamily 0}}
\end{DoxyParamCaption}
)}\label{classCellularPotts_af32cfd40a935811f34a34ded6966a7eb}
Calculate compactness (summed\-\_\-area/hull\-\_\-area) of all cells. This is a good measure for the density. \begin{DoxyReturn}{Returns}
Compactness. 
\end{DoxyReturn}


References Cell\-::\-Area(), chain\-Hull\-\_\-2\-D(), Point\-::x, and Point\-::y.

\index{Cellular\-Potts@{Cellular\-Potts}!Construct\-Init\-Cells@{Construct\-Init\-Cells}}
\index{Construct\-Init\-Cells@{Construct\-Init\-Cells}!CellularPotts@{Cellular\-Potts}}
\subsubsection[{Construct\-Init\-Cells}]{\setlength{\rightskip}{0pt plus 5cm}void Cellular\-Potts\-::\-Construct\-Init\-Cells (
\begin{DoxyParamCaption}
\item[{{\bf Dish} \&}]{beast}
\end{DoxyParamCaption}
)}\label{classCellularPotts_a9566d64c6641303e85c5eef9ae341183}


References Parameter\-::target\-\_\-area.

\index{Cellular\-Potts@{Cellular\-Potts}!Divide\-Cells@{Divide\-Cells}}
\index{Divide\-Cells@{Divide\-Cells}!CellularPotts@{Cellular\-Potts}}
\subsubsection[{Divide\-Cells}]{\setlength{\rightskip}{0pt plus 5cm}void Cellular\-Potts\-::\-Divide\-Cells (
\begin{DoxyParamCaption}
\item[{void}]{}
\end{DoxyParamCaption}
)\hspace{0.3cm}{\ttfamily [inline]}}\label{classCellularPotts_abeb159c2b9095666fa7fca2dcce71dd2}


Divide all cells. 

\index{Cellular\-Potts@{Cellular\-Potts}!Divide\-Cells@{Divide\-Cells}}
\index{Divide\-Cells@{Divide\-Cells}!CellularPotts@{Cellular\-Potts}}
\subsubsection[{Divide\-Cells}]{\setlength{\rightskip}{0pt plus 5cm}void Cellular\-Potts\-::\-Divide\-Cells (
\begin{DoxyParamCaption}
\item[{std\-::vector$<$ bool $>$}]{which\-\_\-cells}
\end{DoxyParamCaption}
)}\label{classCellularPotts_a651a2d70d4dd58ce00eaec5ce483c5a5}
Divide all cells marked \char`\"{}true\char`\"{} in which\-\_\-cells.


\begin{DoxyParams}{Parameters}
{\em which\-\_\-cells} & is a vector$<$bool$>$ with the same number of elements as the number of cells. It is a mask indicating which cells should be divided; each cell marked true will be divided.\\
\hline
\end{DoxyParams}
If which\-\_\-cells is empty, this method divides all cells. \index{Cellular\-Potts@{Cellular\-Potts}!Draw\-Convex\-Hull@{Draw\-Convex\-Hull}}
\index{Draw\-Convex\-Hull@{Draw\-Convex\-Hull}!CellularPotts@{Cellular\-Potts}}
\subsubsection[{Draw\-Convex\-Hull}]{\setlength{\rightskip}{0pt plus 5cm}double Cellular\-Potts\-::\-Draw\-Convex\-Hull (
\begin{DoxyParamCaption}
\item[{{\bf Graphics} $\ast$}]{g, }
\item[{int}]{color = {\ttfamily 1}}
\end{DoxyParamCaption}
)}\label{classCellularPotts_aed1233da3a36aae791fda27ed0171306}
Draw convex hull around all cells. \begin{DoxyReturn}{Returns}
The area of the convex hull in lattice sites. 
\end{DoxyReturn}


References chain\-Hull\-\_\-2\-D(), Graphics\-::\-Line(), Point\-::x, and Point\-::y.

\index{Cellular\-Potts@{Cellular\-Potts}!Find\-Cell\-Directions@{Find\-Cell\-Directions}}
\index{Find\-Cell\-Directions@{Find\-Cell\-Directions}!CellularPotts@{Cellular\-Potts}}
\subsubsection[{Find\-Cell\-Directions}]{\setlength{\rightskip}{0pt plus 5cm}{\bf Dir} $\ast$ Cellular\-Potts\-::\-Find\-Cell\-Directions (
\begin{DoxyParamCaption}
\item[{void}]{}
\end{DoxyParamCaption}
) const}\label{classCellularPotts_a040fd56fdded68386307c5aefa15aca2}
In this method the principal axes of the cells are computed using the method described in \char`\"{}\-Biometry\char`\"{}, box 15.\-5 \begin{DoxyReturn}{Returns}
a pointer to a \char`\"{}new[$\,$]\char`\"{}ed array containing the directions. The memory has to be freed afterwards using the delete[] operator 
\end{DoxyReturn}


References Dir\-::aa1, Dir\-::aa2, Dir\-::bb1, Dir\-::bb2, Dir\-::lb1, Dir\-::lb2, and Memory\-Warning().

\index{Cellular\-Potts@{Cellular\-Potts}!get\-Cell@{get\-Cell}}
\index{get\-Cell@{get\-Cell}!CellularPotts@{Cellular\-Potts}}
\subsubsection[{get\-Cell}]{\setlength{\rightskip}{0pt plus 5cm}{\bf Cell}\& Cellular\-Potts\-::get\-Cell (
\begin{DoxyParamCaption}
\item[{int}]{c}
\end{DoxyParamCaption}
)\hspace{0.3cm}{\ttfamily [inline]}}\label{classCellularPotts_a1a9415acab561a6bed6bbbde8b45be6f}
\index{Cellular\-Potts@{Cellular\-Potts}!Grow\-And\-Divide\-Cells@{Grow\-And\-Divide\-Cells}}
\index{Grow\-And\-Divide\-Cells@{Grow\-And\-Divide\-Cells}!CellularPotts@{Cellular\-Potts}}
\subsubsection[{Grow\-And\-Divide\-Cells}]{\setlength{\rightskip}{0pt plus 5cm}void Cellular\-Potts\-::\-Grow\-And\-Divide\-Cells (
\begin{DoxyParamCaption}
\item[{int}]{growth\-\_\-rate}
\end{DoxyParamCaption}
)}\label{classCellularPotts_a2b07faf41fd8c395c1f98f98f0c8eeac}
Cells grow until twice their original target\-\_\-length, then divide, with rate \char`\"{}growth\-\_\-rate\char`\"{} 

References Cell\-::\-Set\-Target\-Area(), and Parameter\-::target\-\_\-area.

\index{Cellular\-Potts@{Cellular\-Potts}!Grow\-In\-Cells@{Grow\-In\-Cells}}
\index{Grow\-In\-Cells@{Grow\-In\-Cells}!CellularPotts@{Cellular\-Potts}}
\subsubsection[{Grow\-In\-Cells}]{\setlength{\rightskip}{0pt plus 5cm}int Cellular\-Potts\-::\-Grow\-In\-Cells (
\begin{DoxyParamCaption}
\item[{int}]{n\-\_\-cells, }
\item[{int}]{cellsize, }
\item[{double}]{subfield = {\ttfamily 1.}}
\end{DoxyParamCaption}
)}\label{classCellularPotts_aee86af6c88b6f54ade7b2b41626a41eb}


Initialize the C\-A plane with n cells using an Eden growth algorithm. 


\begin{DoxyParams}{Parameters}
{\em n} & Number of cells. \\
\hline
{\em cellsize} & Number of Eden growth iterations. \\
\hline
{\em subfield} & Defines a centered frame of size (size/subfield)$^\wedge$2 in which all cell will be positioned. \\
\hline
\end{DoxyParams}
\begin{DoxyReturn}{Returns}
Index of last cell inserted. 
\end{DoxyReturn}
\index{Cellular\-Potts@{Cellular\-Potts}!Grow\-In\-Cells@{Grow\-In\-Cells}}
\index{Grow\-In\-Cells@{Grow\-In\-Cells}!CellularPotts@{Cellular\-Potts}}
\subsubsection[{Grow\-In\-Cells}]{\setlength{\rightskip}{0pt plus 5cm}int Cellular\-Potts\-::\-Grow\-In\-Cells (
\begin{DoxyParamCaption}
\item[{int}]{n\-\_\-cells, }
\item[{int}]{cell\-\_\-size, }
\item[{int}]{sx, }
\item[{int}]{sy, }
\item[{int}]{offset\-\_\-x, }
\item[{int}]{offset\-\_\-y}
\end{DoxyParamCaption}
)}\label{classCellularPotts_a6ffb2aad630eaaff5a07b78a810c5c0a}


References Memory\-Warning(), R\-A\-N\-D\-O\-M(), and Random\-Number().

\index{Cellular\-Potts@{Cellular\-Potts}!Mass@{Mass}}
\index{Mass@{Mass}!CellularPotts@{Cellular\-Potts}}
\subsubsection[{Mass}]{\setlength{\rightskip}{0pt plus 5cm}int Cellular\-Potts\-::\-Mass (
\begin{DoxyParamCaption}
\item[{void}]{}
\end{DoxyParamCaption}
)\hspace{0.3cm}{\ttfamily [inline]}}\label{classCellularPotts_a1f4baf392d90a705fdce8231be2a2e67}


Return the total area occupied by the cells. 


References sigma, sizex, and sizey.

\index{Cellular\-Potts@{Cellular\-Potts}!Mean\-Cell\-Area@{Mean\-Cell\-Area}}
\index{Mean\-Cell\-Area@{Mean\-Cell\-Area}!CellularPotts@{Cellular\-Potts}}
\subsubsection[{Mean\-Cell\-Area}]{\setlength{\rightskip}{0pt plus 5cm}double Cellular\-Potts\-::\-Mean\-Cell\-Area (
\begin{DoxyParamCaption}
\item[{void}]{}
\end{DoxyParamCaption}
) const}\label{classCellularPotts_a9fd7f275fe4d84f1a1fa3cd99254c5f5}


Returns the mean area of the cells. 


References Cell\-::\-Area().

\index{Cellular\-Potts@{Cellular\-Potts}!Plot@{Plot}}
\index{Plot@{Plot}!CellularPotts@{Cellular\-Potts}}
\subsubsection[{Plot}]{\setlength{\rightskip}{0pt plus 5cm}void Cellular\-Potts\-::\-Plot (
\begin{DoxyParamCaption}
\item[{{\bf Graphics} $\ast$}]{g}
\end{DoxyParamCaption}
)\hspace{0.3cm}{\ttfamily [inline]}}\label{classCellularPotts_a11f6adf742a518ad543ca5d144278926}


Plot the dish to \doxyref{Graphics}{p.}{classGraphics} window g. 


References Search\-Nand\-Plot().

\index{Cellular\-Potts@{Cellular\-Potts}!Plot\-Sigma@{Plot\-Sigma}}
\index{Plot\-Sigma@{Plot\-Sigma}!CellularPotts@{Cellular\-Potts}}
\subsubsection[{Plot\-Sigma}]{\setlength{\rightskip}{0pt plus 5cm}void Cellular\-Potts\-::\-Plot\-Sigma (
\begin{DoxyParamCaption}
\item[{{\bf Graphics} $\ast$}]{g, }
\item[{int}]{mag = {\ttfamily 2}}
\end{DoxyParamCaption}
)}\label{classCellularPotts_a0866b5925006bafd9c492fcd52302415}
Plot the cells according to their cell identity, not their type.

The black lines are omitted.

A simple method to plot all sigma's in window without the black lines 

References Graphics\-::\-Point().

\index{Cellular\-Potts@{Cellular\-Potts}!Read\-Zygote\-Picture@{Read\-Zygote\-Picture}}
\index{Read\-Zygote\-Picture@{Read\-Zygote\-Picture}!CellularPotts@{Cellular\-Potts}}
\subsubsection[{Read\-Zygote\-Picture}]{\setlength{\rightskip}{0pt plus 5cm}void Cellular\-Potts\-::\-Read\-Zygote\-Picture (
\begin{DoxyParamCaption}
\item[{void}]{}
\end{DoxyParamCaption}
)}\label{classCellularPotts_a0057e535a3050503d8c598df752be81d}


Read initial cell shape from X\-P\-M file. Reads the initial cell shape from an include xpm picture called \char`\"{}\-Z\-Y\-G\-X\-P\-M(\-Z\-Y\-G\-O\-T\-E)\char`\"{}, and it allocates enough cells for it to the \doxyref{Dish}{p.}{classDish}. 


References Cell\-::\-Max\-Sigma(), Memory\-Warning(), Z\-Y\-G\-O\-T\-E, and Z\-Y\-G\-X\-P\-M.

\index{Cellular\-Potts@{Cellular\-Potts}!Replace@{Replace}}
\index{Replace@{Replace}!CellularPotts@{Cellular\-Potts}}
\subsubsection[{Replace}]{\setlength{\rightskip}{0pt plus 5cm}void Cellular\-Potts\-::\-Replace (
\begin{DoxyParamCaption}
\item[{{\bf Graphics} $\ast$}]{g}
\end{DoxyParamCaption}
)}\label{classCellularPotts_abefc69293247deaa78666c863e1ab4df}
\index{Cellular\-Potts@{Cellular\-Potts}!Reset\-Target\-Lengths@{Reset\-Target\-Lengths}}
\index{Reset\-Target\-Lengths@{Reset\-Target\-Lengths}!CellularPotts@{Cellular\-Potts}}
\subsubsection[{Reset\-Target\-Lengths}]{\setlength{\rightskip}{0pt plus 5cm}void Cellular\-Potts\-::\-Reset\-Target\-Lengths (
\begin{DoxyParamCaption}
\item[{void}]{}
\end{DoxyParamCaption}
)}\label{classCellularPotts_a67fead3fd912c9175edb9f06c4e198cb}


Set target lengths of all cells to the value given in parameter file. 


References Cell\-::\-Set\-Target\-Length(), and Parameter\-::target\-\_\-length.

\index{Cellular\-Potts@{Cellular\-Potts}!Search\-Nand\-Plot@{Search\-Nand\-Plot}}
\index{Search\-Nand\-Plot@{Search\-Nand\-Plot}!CellularPotts@{Cellular\-Potts}}
\subsubsection[{Search\-Nand\-Plot}]{\setlength{\rightskip}{0pt plus 5cm}int $\ast$$\ast$ Cellular\-Potts\-::\-Search\-Nand\-Plot (
\begin{DoxyParamCaption}
\item[{{\bf Graphics} $\ast$}]{g = {\ttfamily 0}, }
\item[{bool}]{get\-\_\-neighbours = {\ttfamily true}}
\end{DoxyParamCaption}
)}\label{classCellularPotts_a747d71d26a03ced7b61f6a43cc8dbdbb}


Plots the dish to the screen or to a movie and searches the neighbours. 

These distinct tasks have been lumped together in the same method because both for drawing the black lines between the cells and for searching the neighbours the cell borders have to be determined. 

References E\-M\-P\-T\-Y, Memory\-Warning(), and Graphics\-::\-Point().


Referenced by Plot(), and Search\-Neighbours().

\index{Cellular\-Potts@{Cellular\-Potts}!Search\-Neighbours@{Search\-Neighbours}}
\index{Search\-Neighbours@{Search\-Neighbours}!CellularPotts@{Cellular\-Potts}}
\subsubsection[{Search\-Neighbours}]{\setlength{\rightskip}{0pt plus 5cm}int$\ast$$\ast$ Cellular\-Potts\-::\-Search\-Neighbours (
\begin{DoxyParamCaption}
\item[{void}]{}
\end{DoxyParamCaption}
)\hspace{0.3cm}{\ttfamily [inline]}}\label{classCellularPotts_ad357d21d29b87ba214f0f70353aec996}


Searches the cells' neighbors without plotting. 


References Search\-Nand\-Plot().

\index{Cellular\-Potts@{Cellular\-Potts}!Set\-Random\-Types@{Set\-Random\-Types}}
\index{Set\-Random\-Types@{Set\-Random\-Types}!CellularPotts@{Cellular\-Potts}}
\subsubsection[{Set\-Random\-Types}]{\setlength{\rightskip}{0pt plus 5cm}void Cellular\-Potts\-::\-Set\-Random\-Types (
\begin{DoxyParamCaption}
\item[{void}]{}
\end{DoxyParamCaption}
)}\label{classCellularPotts_acb31aaed8dbbfb3b075fc21e2d666c12}


Give each cell a random cell type. 

The number of cell types is defined by the J parameter file. (See Jtable in parameter file). 

References Cell\-::maxtau, and Random\-Number().

\index{Cellular\-Potts@{Cellular\-Potts}!Show\-Directions@{Show\-Directions}}
\index{Show\-Directions@{Show\-Directions}!CellularPotts@{Cellular\-Potts}}
\subsubsection[{Show\-Directions}]{\setlength{\rightskip}{0pt plus 5cm}void Cellular\-Potts\-::\-Show\-Directions (
\begin{DoxyParamCaption}
\item[{{\bf Graphics} \&}]{g, }
\item[{const {\bf Dir} $\ast$}]{celldir}
\end{DoxyParamCaption}
) const}\label{classCellularPotts_abe83f80c8c52829981fa2cb0d7cc52a9}


Display the division planes returned by Find\-Cell\-Directions. 


\begin{DoxyParams}{Parameters}
{\em g} & \doxyref{Graphics}{p.}{classGraphics} window \\
\hline
{\em celldir} & cell axes as returned by Find\-Cell\-Directions. \\
\hline
\end{DoxyParams}


References Dir\-::aa1, Dir\-::bb1, and Graphics\-::\-Line().

\index{Cellular\-Potts@{Cellular\-Potts}!Sigma@{Sigma}}
\index{Sigma@{Sigma}!CellularPotts@{Cellular\-Potts}}
\subsubsection[{Sigma}]{\setlength{\rightskip}{0pt plus 5cm}int Cellular\-Potts\-::\-Sigma (
\begin{DoxyParamCaption}
\item[{const int}]{x, }
\item[{const int}]{y}
\end{DoxyParamCaption}
) const\hspace{0.3cm}{\ttfamily [inline]}}\label{classCellularPotts_af9917c53b829ec87082d00e75cb9a9bf}


Return the value of lattice site (x,y). 

i.\-e. This will return the index of the cell which occupies site (x,y). 

References sigma.


Referenced by P\-D\-E\-::\-Plot().

\index{Cellular\-Potts@{Cellular\-Potts}!Size\-X@{Size\-X}}
\index{Size\-X@{Size\-X}!CellularPotts@{Cellular\-Potts}}
\subsubsection[{Size\-X}]{\setlength{\rightskip}{0pt plus 5cm}int Cellular\-Potts\-::\-Size\-X (
\begin{DoxyParamCaption}
{}
\end{DoxyParamCaption}
) const\hspace{0.3cm}{\ttfamily [inline]}}\label{classCellularPotts_a2a177142d5c9691984c5c463a911c573}


Return the horizontal size of the C\-A plane. 


References sizex.

\index{Cellular\-Potts@{Cellular\-Potts}!Size\-Y@{Size\-Y}}
\index{Size\-Y@{Size\-Y}!CellularPotts@{Cellular\-Potts}}
\subsubsection[{Size\-Y}]{\setlength{\rightskip}{0pt plus 5cm}int Cellular\-Potts\-::\-Size\-Y (
\begin{DoxyParamCaption}
{}
\end{DoxyParamCaption}
) const\hspace{0.3cm}{\ttfamily [inline]}}\label{classCellularPotts_a3bae48f37c3fcd45dbd4130a9449f992}


Return the vertical size of the C\-A plane. 


References sizey.

\index{Cellular\-Potts@{Cellular\-Potts}!Throw\-In\-Cells@{Throw\-In\-Cells}}
\index{Throw\-In\-Cells@{Throw\-In\-Cells}!CellularPotts@{Cellular\-Potts}}
\subsubsection[{Throw\-In\-Cells}]{\setlength{\rightskip}{0pt plus 5cm}int Cellular\-Potts\-::\-Throw\-In\-Cells (
\begin{DoxyParamCaption}
\item[{int}]{n, }
\item[{int}]{cellsize}
\end{DoxyParamCaption}
)}\label{classCellularPotts_a568014835d075361e62ec6d2489a7db3}


Initialize the C\-A plane with n circular cells fitting in a cellsize$^\wedge$2 square. 

! Fill the plane with initial cells \begin{DoxyReturn}{Returns}
actual amount of cells (some are not draw due to overlap) 
\end{DoxyReturn}


References Random\-Number().

\index{Cellular\-Potts@{Cellular\-Potts}!Time@{Time}}
\index{Time@{Time}!CellularPotts@{Cellular\-Potts}}
\subsubsection[{Time}]{\setlength{\rightskip}{0pt plus 5cm}int Cellular\-Potts\-::\-Time (
\begin{DoxyParamCaption}
{}
\end{DoxyParamCaption}
) const\hspace{0.3cm}{\ttfamily [inline]}}\label{classCellularPotts_a01a4b189a2388f75ce32390675a47db4}


Returns the number of completed Monte Carlo steps. 

\index{Cellular\-Potts@{Cellular\-Potts}!Zygote\-Area@{Zygote\-Area}}
\index{Zygote\-Area@{Zygote\-Area}!CellularPotts@{Cellular\-Potts}}
\subsubsection[{Zygote\-Area}]{\setlength{\rightskip}{0pt plus 5cm}int Cellular\-Potts\-::\-Zygote\-Area (
\begin{DoxyParamCaption}
{}
\end{DoxyParamCaption}
) const\hspace{0.3cm}{\ttfamily [inline]}}\label{classCellularPotts_af9f855fd184f8fbbdd0f9f1f3351e5ad}


\subsection{Friends And Related Function Documentation}
\index{Cellular\-Potts@{Cellular\-Potts}!Info@{Info}}
\index{Info@{Info}!CellularPotts@{Cellular\-Potts}}
\subsubsection[{Info}]{\setlength{\rightskip}{0pt plus 5cm}friend class {\bf Info}\hspace{0.3cm}{\ttfamily [friend]}}\label{classCellularPotts_a4838ff865b8d8625c61d208a420f8212}
\index{Cellular\-Potts@{Cellular\-Potts}!Morphometry@{Morphometry}}
\index{Morphometry@{Morphometry}!CellularPotts@{Cellular\-Potts}}
\subsubsection[{Morphometry}]{\setlength{\rightskip}{0pt plus 5cm}friend class Morphometry\hspace{0.3cm}{\ttfamily [friend]}}\label{classCellularPotts_a2593c600f6299dcd541c319ed4c35e0f}


\subsection{Member Data Documentation}
\index{Cellular\-Potts@{Cellular\-Potts}!sigma@{sigma}}
\index{sigma@{sigma}!CellularPotts@{Cellular\-Potts}}
\subsubsection[{sigma}]{\setlength{\rightskip}{0pt plus 5cm}int$\ast$$\ast$ Cellular\-Potts\-::sigma\hspace{0.3cm}{\ttfamily [protected]}}\label{classCellularPotts_a917afb990a67fed9b84b5937e2302657}


Referenced by Mass(), and Sigma().

\index{Cellular\-Potts@{Cellular\-Potts}!sizex@{sizex}}
\index{sizex@{sizex}!CellularPotts@{Cellular\-Potts}}
\subsubsection[{sizex}]{\setlength{\rightskip}{0pt plus 5cm}int Cellular\-Potts\-::sizex\hspace{0.3cm}{\ttfamily [protected]}}\label{classCellularPotts_abc15e6c75d38e40b7e0bf9e207edec6b}


Referenced by Mass(), and Size\-X().

\index{Cellular\-Potts@{Cellular\-Potts}!sizey@{sizey}}
\index{sizey@{sizey}!CellularPotts@{Cellular\-Potts}}
\subsubsection[{sizey}]{\setlength{\rightskip}{0pt plus 5cm}int Cellular\-Potts\-::sizey\hspace{0.3cm}{\ttfamily [protected]}}\label{classCellularPotts_a49d3233d669045680f343176473e946a}


Referenced by Mass(), and Size\-Y().

\index{Cellular\-Potts@{Cellular\-Potts}!spins\-\_\-converted@{spins\-\_\-converted}}
\index{spins\-\_\-converted@{spins\-\_\-converted}!CellularPotts@{Cellular\-Potts}}
\subsubsection[{spins\-\_\-converted}]{\setlength{\rightskip}{0pt plus 5cm}int Cellular\-Potts\-::spins\-\_\-converted}\label{classCellularPotts_a988007556bb6eb946b51b158551253d6}


The documentation for this class was generated from the following files\-:\begin{DoxyCompactItemize}
\item 
{\bf ca.\-h}\item 
{\bf ca.\-cpp}\end{DoxyCompactItemize}
