# Supplementary material for: Crawling and Gliding: A Computational Model for Shape-Driven Cell Migration
Source: PLoS Comput Biol. 2015 Oct 21;11(10):e1004280. doi: 10.1371/journal.pcbi.1004280 (PMC4619082; doi:10.1371/journal.pcbi.1004280)
Supplement: S1 Code — (ZIP) [file pcbi.1004280.s012.zip › release/tst/doc/latex/random_8cpp.tex]

\section{random.\-cpp File Reference}
\label{random_8cpp}\index{random.\-cpp@{random.\-cpp}}
{\ttfamily \#include $<$stdio.\-h$>$}\\*
{\ttfamily \#include $<$stdlib.\-h$>$}\\*
{\ttfamily \#include $<$sys/timeb.\-h$>$}\\*
{\ttfamily \#include $<$iostream$>$}\\*
{\ttfamily \#include \char`\"{}random.\-h\char`\"{}}\\*
Include dependency graph for random.\-cpp\-:
\nopagebreak
\begin{figure}[H]
\begin{center}
\leavevmode
\includegraphics[width=350pt]{random_8cpp__incl}
\end{center}
\end{figure}
\subsection*{Functions}
\begin{DoxyCompactItemize}
\item 
double {\bf R\-A\-N\-D\-O\-M} (void)
\item 
int {\bf Seed} (int seed)
\item 
long {\bf Random\-Number} (long {\bf max})
\item 
void {\bf Ask\-Seed} (void)
\item 
int {\bf Randomize} (void)
\end{DoxyCompactItemize}


\subsection{Function Documentation}
\index{random.\-cpp@{random.\-cpp}!Ask\-Seed@{Ask\-Seed}}
\index{Ask\-Seed@{Ask\-Seed}!random.cpp@{random.\-cpp}}
\subsubsection[{Ask\-Seed}]{\setlength{\rightskip}{0pt plus 5cm}void Ask\-Seed (
\begin{DoxyParamCaption}
\item[{void}]{}
\end{DoxyParamCaption}
)}\label{random_8cpp_ac5f0897c1e7606a95cb1cce33cc44194}
Interactively ask for the seed 
\begin{DoxyParams}{Parameters}
{\em void} & \\
\hline
\end{DoxyParams}
\begin{DoxyReturn}{Returns}
void 
\end{DoxyReturn}


References Seed().

\index{random.\-cpp@{random.\-cpp}!R\-A\-N\-D\-O\-M@{R\-A\-N\-D\-O\-M}}
\index{R\-A\-N\-D\-O\-M@{R\-A\-N\-D\-O\-M}!random.cpp@{random.\-cpp}}
\subsubsection[{R\-A\-N\-D\-O\-M}]{\setlength{\rightskip}{0pt plus 5cm}double R\-A\-N\-D\-O\-M (
\begin{DoxyParamCaption}
\item[{void}]{}
\end{DoxyParamCaption}
)}\label{random_8cpp_a116ead99728070ce429280e9c976ff7f}
\begin{DoxyReturn}{Returns}
A random double between 0 and 1 
\end{DoxyReturn}


References F\-A\-C, M\-B\-I\-G, M\-S\-E\-E\-D, and M\-Z.


Referenced by Cellular\-Potts\-::\-Amoebae\-Move(), Cellular\-Potts\-::\-Grow\-In\-Cells(), Random\-Number(), and Seed().

\index{random.\-cpp@{random.\-cpp}!Randomize@{Randomize}}
\index{Randomize@{Randomize}!random.cpp@{random.\-cpp}}
\subsubsection[{Randomize}]{\setlength{\rightskip}{0pt plus 5cm}int Randomize (
\begin{DoxyParamCaption}
\item[{void}]{}
\end{DoxyParamCaption}
)}\label{random_8cpp_ae21c32bc12a35221312b6ba099cfbfc3}
Make a random seed based on the local time 
\begin{DoxyParams}{Parameters}
{\em void} & \\
\hline
\end{DoxyParams}
\begin{DoxyReturn}{Returns}
void 
\end{DoxyReturn}


References Seed().


Referenced by Seed().

\index{random.\-cpp@{random.\-cpp}!Random\-Number@{Random\-Number}}
\index{Random\-Number@{Random\-Number}!random.cpp@{random.\-cpp}}
\subsubsection[{Random\-Number}]{\setlength{\rightskip}{0pt plus 5cm}long Random\-Number (
\begin{DoxyParamCaption}
\item[{long}]{max}
\end{DoxyParamCaption}
)}\label{random_8cpp_ab49f60b2bb33d03c1371c7a3fa46b1a6}
Returns a random integer value between 1 and 'max' 
\begin{DoxyParams}{Parameters}
{\em The} & maximum value (long) \\
\hline
\end{DoxyParams}
\begin{DoxyReturn}{Returns}
A random integer (long) 
\end{DoxyReturn}


References R\-A\-N\-D\-O\-M().


Referenced by Cellular\-Potts\-::\-Grow\-In\-Cells(), Cellular\-Potts\-::\-Set\-Random\-Types(), and Cellular\-Potts\-::\-Throw\-In\-Cells().

\index{random.\-cpp@{random.\-cpp}!Seed@{Seed}}
\index{Seed@{Seed}!random.cpp@{random.\-cpp}}
\subsubsection[{Seed}]{\setlength{\rightskip}{0pt plus 5cm}int Seed (
\begin{DoxyParamCaption}
\item[{int}]{seed}
\end{DoxyParamCaption}
)}\label{random_8cpp_a12de90ae172738036dbb252c0e72dc66}

\begin{DoxyParams}{Parameters}
{\em An} & integer random seed \\
\hline
\end{DoxyParams}
\begin{DoxyReturn}{Returns}
the random seed 
\end{DoxyReturn}


References R\-A\-N\-D\-O\-M(), and Randomize().


Referenced by Ask\-Seed(), and Randomize().
