# Supplementary material for: Crawling and Gliding: A Computational Model for Shape-Driven Cell Migration
Source: PLoS Comput Biol. 2015 Oct 21;11(10):e1004280. doi: 10.1371/journal.pcbi.1004280 (PMC4619082; doi:10.1371/journal.pcbi.1004280)
Supplement: S1 Code — (ZIP) [file pcbi.1004280.s012.zip › release/tst/doc/latex/parameter_8h.tex]

\section{parameter.\-h File Reference}
\label{parameter_8h}\index{parameter.\-h@{parameter.\-h}}
{\ttfamily \#include $<$iostream$>$}\\*
Include dependency graph for parameter.\-h\-:
\nopagebreak
\begin{figure}[H]
\begin{center}
\leavevmode
\includegraphics[width=114pt]{parameter_8h__incl}
\end{center}
\end{figure}
This graph shows which files directly or indirectly include this file\-:
\nopagebreak
\begin{figure}[H]
\begin{center}
\leavevmode
\includegraphics[width=350pt]{parameter_8h__dep__incl}
\end{center}
\end{figure}
\subsection*{Classes}
\begin{DoxyCompactItemize}
\item 
class {\bf Parameter}
\end{DoxyCompactItemize}
\subsection*{Functions}
\begin{DoxyCompactItemize}
\item 
ostream \& {\bf operator$<$$<$} (ostream \&os, {\bf Parameter} \&p)
\item 
const char $\ast$ {\bf sbool} (const bool \&p)
\end{DoxyCompactItemize}


\subsection{Function Documentation}
\index{parameter.\-h@{parameter.\-h}!operator$<$$<$@{operator$<$$<$}}
\index{operator$<$$<$@{operator$<$$<$}!parameter.h@{parameter.\-h}}
\subsubsection[{operator$<$$<$}]{\setlength{\rightskip}{0pt plus 5cm}ostream\& operator$<$$<$ (
\begin{DoxyParamCaption}
\item[{ostream \&}]{os, }
\item[{{\bf Parameter} \&}]{p}
\end{DoxyParamCaption}
)}\label{parameter_8h_acfe35248e4b79ab92dca7a80516b6ee9}


References Parameter\-::\-Write().

\index{parameter.\-h@{parameter.\-h}!sbool@{sbool}}
\index{sbool@{sbool}!parameter.h@{parameter.\-h}}
\subsubsection[{sbool}]{\setlength{\rightskip}{0pt plus 5cm}const char$\ast$ sbool (
\begin{DoxyParamCaption}
\item[{const bool \&}]{p}
\end{DoxyParamCaption}
)}\label{parameter_8h_a5f45a702ad254e252af17c1a81675af6}


Referenced by Parameter\-::\-Write().
