# Supplementary material for: Crawling and Gliding: A Computational Model for Shape-Driven Cell Migration
Source: PLoS Comput Biol. 2015 Oct 21;11(10):e1004280. doi: 10.1371/journal.pcbi.1004280 (PMC4619082; doi:10.1371/journal.pcbi.1004280)
Supplement: S1 Code — (ZIP) [file pcbi.1004280.s012.zip › release/tst/doc/latex/qtgraph_8h.tex]

\section{qtgraph.\-h File Reference}
\label{qtgraph_8h}\index{qtgraph.\-h@{qtgraph.\-h}}
{\ttfamily \#include $<$qwidget.\-h$>$}\\*
{\ttfamily \#include $<$qlabel.\-h$>$}\\*
{\ttfamily \#include $<$qpainter.\-h$>$}\\*
{\ttfamily \#include $<$q3picture.\-h$>$}\\*
{\ttfamily \#include $<$qpixmap.\-h$>$}\\*
{\ttfamily \#include $<$Q\-Mouse\-Event$>$}\\*
{\ttfamily \#include $<$Q\-Paint\-Event$>$}\\*
{\ttfamily \#include $<$Q\-Resize\-Event$>$}\\*
{\ttfamily \#include \char`\"{}graph.\-h\char`\"{}}\\*
{\ttfamily \#include $<$qapplication.\-h$>$}\\*
Include dependency graph for qtgraph.\-h\-:
\nopagebreak
\begin{figure}[H]
\begin{center}
\leavevmode
\includegraphics[width=350pt]{qtgraph_8h__incl}
\end{center}
\end{figure}
This graph shows which files directly or indirectly include this file\-:
\nopagebreak
\begin{figure}[H]
\begin{center}
\leavevmode
\includegraphics[width=205pt]{qtgraph_8h__dep__incl}
\end{center}
\end{figure}
\subsection*{Classes}
\begin{DoxyCompactItemize}
\item 
class {\bf Qt\-Graphics}
\end{DoxyCompactItemize}
\subsection*{Macros}
\begin{DoxyCompactItemize}
\item 
\#define {\bf T\-I\-M\-E\-S\-T\-E\-P}~void {\bf Qt\-Graphics\-::\-Time\-Step}(void)
\end{DoxyCompactItemize}


\subsection{Macro Definition Documentation}
\index{qtgraph.\-h@{qtgraph.\-h}!T\-I\-M\-E\-S\-T\-E\-P@{T\-I\-M\-E\-S\-T\-E\-P}}
\index{T\-I\-M\-E\-S\-T\-E\-P@{T\-I\-M\-E\-S\-T\-E\-P}!qtgraph.h@{qtgraph.\-h}}
\subsubsection[{T\-I\-M\-E\-S\-T\-E\-P}]{\setlength{\rightskip}{0pt plus 5cm}\#define T\-I\-M\-E\-S\-T\-E\-P~void {\bf Qt\-Graphics\-::\-Time\-Step}(void)}\label{qtgraph_8h_a68ee019dafc12ee47d427cda7f17713e}
