# Supplementary material for: Crawling and Gliding: A Computational Model for Shape-Driven Cell Migration
Source: PLoS Comput Biol. 2015 Oct 21;11(10):e1004280. doi: 10.1371/journal.pcbi.1004280 (PMC4619082; doi:10.1371/journal.pcbi.1004280)
Supplement: S1 Code — (ZIP) [file pcbi.1004280.s012.zip › release/tst/doc/latex/pde_8cpp.tex]

\section{pde.\-cpp File Reference}
\label{pde_8cpp}\index{pde.\-cpp@{pde.\-cpp}}
{\ttfamily \#include $<$stdio.\-h$>$}\\*
{\ttfamily \#include $<$math.\-h$>$}\\*
{\ttfamily \#include $<$cstdlib$>$}\\*
{\ttfamily \#include \char`\"{}crash.\-h\char`\"{}}\\*
{\ttfamily \#include \char`\"{}parameter.\-h\char`\"{}}\\*
{\ttfamily \#include \char`\"{}ca.\-h\char`\"{}}\\*
{\ttfamily \#include \char`\"{}pde.\-h\char`\"{}}\\*
{\ttfamily \#include \char`\"{}conrec.\-h\char`\"{}}\\*
Include dependency graph for pde.\-cpp\-:
\nopagebreak
\begin{figure}[H]
\begin{center}
\leavevmode
\includegraphics[width=350pt]{pde_8cpp__incl}
\end{center}
\end{figure}
\subsection*{Variables}
\begin{DoxyCompactItemize}
\item 
{\bf Parameter} {\bf par}
\end{DoxyCompactItemize}


\subsection{Variable Documentation}
\index{pde.\-cpp@{pde.\-cpp}!par@{par}}
\index{par@{par}!pde.cpp@{pde.\-cpp}}
\subsubsection[{par}]{\setlength{\rightskip}{0pt plus 5cm}{\bf Parameter} par}\label{pde_8cpp_aa11a52593a908c20a7259a3e72c0b348}
