# Supplementary material for: Crawling and Gliding: A Computational Model for Shape-Driven Cell Migration
Source: PLoS Comput Biol. 2015 Oct 21;11(10):e1004280. doi: 10.1371/journal.pcbi.1004280 (PMC4619082; doi:10.1371/journal.pcbi.1004280)
Supplement: S1 Code — (ZIP) [file pcbi.1004280.s012.zip › release/tst/doc/latex/hierarchy.tex]

\section{Class Hierarchy}
This inheritance list is sorted roughly, but not completely, alphabetically\-:\begin{DoxyCompactList}
\item \contentsline{section}{Cell}{\pageref{classCell}}{}
\item \contentsline{section}{Cellular\-Potts}{\pageref{classCellularPotts}}{}
\item \contentsline{section}{co}{\pageref{structco}}{}
\item \contentsline{section}{Dir}{\pageref{classDir}}{}
\item \contentsline{section}{Dish}{\pageref{classDish}}{}
\item \contentsline{section}{Graphics}{\pageref{classGraphics}}{}
\begin{DoxyCompactList}
\item \contentsline{section}{Qt\-Graphics}{\pageref{classQtGraphics}}{}
\item \contentsline{section}{X11\-Graphics}{\pageref{classX11Graphics}}{}
\end{DoxyCompactList}
\item \contentsline{section}{Info}{\pageref{classInfo}}{}
\item \contentsline{section}{li}{\pageref{structli}}{}
\item \contentsline{section}{Parameter}{\pageref{classParameter}}{}
\item \contentsline{section}{P\-D\-E}{\pageref{classPDE}}{}
\item \contentsline{section}{Point}{\pageref{classPoint}}{}
\item Q\-Widget\begin{DoxyCompactList}
\item \contentsline{section}{Qt\-Graphics}{\pageref{classQtGraphics}}{}
\end{DoxyCompactList}
\end{DoxyCompactList}
