# Supplementary material for: Crawling and Gliding: A Computational Model for Shape-Driven Cell Migration
Source: PLoS Comput Biol. 2015 Oct 21;11(10):e1004280. doi: 10.1371/journal.pcbi.1004280 (PMC4619082; doi:10.1371/journal.pcbi.1004280)
Supplement: S1 Code — (ZIP) [file pcbi.1004280.s012.zip › release/tst/doc/latex/output_8h.tex]

\section{output.\-h File Reference}
\label{output_8h}\index{output.\-h@{output.\-h}}
This graph shows which files directly or indirectly include this file\-:
\nopagebreak
\begin{figure}[H]
\begin{center}
\leavevmode
\includegraphics[width=350pt]{output_8h__dep__incl}
\end{center}
\end{figure}
\subsection*{Macros}
\begin{DoxyCompactItemize}
\item 
\#define {\bf M\-E\-S\-S\-\_\-\-B\-U\-F\-\_\-\-S\-I\-Z\-E}~160
\item 
\#define {\bf F\-A\-L\-S\-E}~0
\item 
\#define {\bf T\-R\-U\-E}~1
\end{DoxyCompactItemize}
\subsection*{Functions}
\begin{DoxyCompactItemize}
\item 
int {\bf Open\-File\-And\-Check\-Existance} (F\-I\-L\-E $\ast$$\ast$fp, const char $\ast$fname, char $\ast$ftype)
\item 
int {\bf Yes\-No\-P} (const char $\ast$message)
\item 
F\-I\-L\-E $\ast$ {\bf Open\-Write\-File} (const char $\ast$filename)
\item 
F\-I\-L\-E $\ast$ {\bf Open\-G\-Zipped\-Write\-File} (const char $\ast$filename)
\item 
F\-I\-L\-E $\ast$ {\bf Open\-Read\-File} (const char $\ast$filename)
\item 
char $\ast$ {\bf Read\-Line} (F\-I\-L\-E $\ast$fp)
\item 
void {\bf Check\-File} (F\-I\-L\-E $\ast$fp)
\item 
int {\bf File\-Exists\-P} (const char $\ast$fname)
\item 
char $\ast$ {\bf Chext} (char $\ast$filename)
\item 
void {\bf Make\-Dir} (const char $\ast$dirname)
\item 
bool {\bf Can\-We\-Write\-P} (char $\ast$filename)
\end{DoxyCompactItemize}


\subsection{Macro Definition Documentation}
\index{output.\-h@{output.\-h}!F\-A\-L\-S\-E@{F\-A\-L\-S\-E}}
\index{F\-A\-L\-S\-E@{F\-A\-L\-S\-E}!output.h@{output.\-h}}
\subsubsection[{F\-A\-L\-S\-E}]{\setlength{\rightskip}{0pt plus 5cm}\#define F\-A\-L\-S\-E~0}\label{output_8h_aa93f0eb578d23995850d61f7d61c55c1}
\index{output.\-h@{output.\-h}!M\-E\-S\-S\-\_\-\-B\-U\-F\-\_\-\-S\-I\-Z\-E@{M\-E\-S\-S\-\_\-\-B\-U\-F\-\_\-\-S\-I\-Z\-E}}
\index{M\-E\-S\-S\-\_\-\-B\-U\-F\-\_\-\-S\-I\-Z\-E@{M\-E\-S\-S\-\_\-\-B\-U\-F\-\_\-\-S\-I\-Z\-E}!output.h@{output.\-h}}
\subsubsection[{M\-E\-S\-S\-\_\-\-B\-U\-F\-\_\-\-S\-I\-Z\-E}]{\setlength{\rightskip}{0pt plus 5cm}\#define M\-E\-S\-S\-\_\-\-B\-U\-F\-\_\-\-S\-I\-Z\-E~160}\label{output_8h_aba6accff3016874eb0bb95d2b197801e}
\index{output.\-h@{output.\-h}!T\-R\-U\-E@{T\-R\-U\-E}}
\index{T\-R\-U\-E@{T\-R\-U\-E}!output.h@{output.\-h}}
\subsubsection[{T\-R\-U\-E}]{\setlength{\rightskip}{0pt plus 5cm}\#define T\-R\-U\-E~1}\label{output_8h_aa8cecfc5c5c054d2875c03e77b7be15d}


\subsection{Function Documentation}
\index{output.\-h@{output.\-h}!Can\-We\-Write\-P@{Can\-We\-Write\-P}}
\index{Can\-We\-Write\-P@{Can\-We\-Write\-P}!output.h@{output.\-h}}
\subsubsection[{Can\-We\-Write\-P}]{\setlength{\rightskip}{0pt plus 5cm}bool Can\-We\-Write\-P (
\begin{DoxyParamCaption}
\item[{char $\ast$}]{filename}
\end{DoxyParamCaption}
)}\label{output_8h_af74935c6d7742547b2a1381a8a26d683}
\index{output.\-h@{output.\-h}!Check\-File@{Check\-File}}
\index{Check\-File@{Check\-File}!output.h@{output.\-h}}
\subsubsection[{Check\-File}]{\setlength{\rightskip}{0pt plus 5cm}void Check\-File (
\begin{DoxyParamCaption}
\item[{F\-I\-L\-E $\ast$}]{fp}
\end{DoxyParamCaption}
)}\label{output_8h_a591057779cf6eb75e2b32e4bd5fd7e39}


References errno, and error().


Referenced by Read\-Line().

\index{output.\-h@{output.\-h}!Chext@{Chext}}
\index{Chext@{Chext}!output.h@{output.\-h}}
\subsubsection[{Chext}]{\setlength{\rightskip}{0pt plus 5cm}char$\ast$ Chext (
\begin{DoxyParamCaption}
\item[{char $\ast$}]{filename}
\end{DoxyParamCaption}
)}\label{output_8h_aed9addb9669ade1f4f253421d2e584e8}
\index{output.\-h@{output.\-h}!File\-Exists\-P@{File\-Exists\-P}}
\index{File\-Exists\-P@{File\-Exists\-P}!output.h@{output.\-h}}
\subsubsection[{File\-Exists\-P}]{\setlength{\rightskip}{0pt plus 5cm}int File\-Exists\-P (
\begin{DoxyParamCaption}
\item[{const char $\ast$}]{fname}
\end{DoxyParamCaption}
)}\label{output_8h_a077e75dac8ec098c48f371324d242125}


References F\-A\-L\-S\-E, and T\-R\-U\-E.


Referenced by Open\-Write\-File().

\index{output.\-h@{output.\-h}!Make\-Dir@{Make\-Dir}}
\index{Make\-Dir@{Make\-Dir}!output.h@{output.\-h}}
\subsubsection[{Make\-Dir}]{\setlength{\rightskip}{0pt plus 5cm}void Make\-Dir (
\begin{DoxyParamCaption}
\item[{const char $\ast$}]{dirname}
\end{DoxyParamCaption}
)}\label{output_8h_a4ec3db460f292e18639f4108c49e857d}
\index{output.\-h@{output.\-h}!Open\-File\-And\-Check\-Existance@{Open\-File\-And\-Check\-Existance}}
\index{Open\-File\-And\-Check\-Existance@{Open\-File\-And\-Check\-Existance}!output.h@{output.\-h}}
\subsubsection[{Open\-File\-And\-Check\-Existance}]{\setlength{\rightskip}{0pt plus 5cm}int Open\-File\-And\-Check\-Existance (
\begin{DoxyParamCaption}
\item[{F\-I\-L\-E $\ast$$\ast$}]{fp, }
\item[{const char $\ast$}]{fname, }
\item[{char $\ast$}]{ftype}
\end{DoxyParamCaption}
)}\label{output_8h_ae2d304b679f192150c7d56a96f704dea}


References F\-A\-L\-S\-E, and T\-R\-U\-E.


Referenced by Open\-Read\-File().

\index{output.\-h@{output.\-h}!Open\-G\-Zipped\-Write\-File@{Open\-G\-Zipped\-Write\-File}}
\index{Open\-G\-Zipped\-Write\-File@{Open\-G\-Zipped\-Write\-File}!output.h@{output.\-h}}
\subsubsection[{Open\-G\-Zipped\-Write\-File}]{\setlength{\rightskip}{0pt plus 5cm}F\-I\-L\-E$\ast$ Open\-G\-Zipped\-Write\-File (
\begin{DoxyParamCaption}
\item[{const char $\ast$}]{filename}
\end{DoxyParamCaption}
)}\label{output_8h_a75d34fa70e8aef991b63e667db9beb32}
\index{output.\-h@{output.\-h}!Open\-Read\-File@{Open\-Read\-File}}
\index{Open\-Read\-File@{Open\-Read\-File}!output.h@{output.\-h}}
\subsubsection[{Open\-Read\-File}]{\setlength{\rightskip}{0pt plus 5cm}F\-I\-L\-E$\ast$ Open\-Read\-File (
\begin{DoxyParamCaption}
\item[{const char $\ast$}]{filename}
\end{DoxyParamCaption}
)}\label{output_8h_ae65c4e75d7e0eec28ee29907349430d9}


References F\-A\-L\-S\-E, and Open\-File\-And\-Check\-Existance().


Referenced by Parameter\-::\-Read().

\index{output.\-h@{output.\-h}!Open\-Write\-File@{Open\-Write\-File}}
\index{Open\-Write\-File@{Open\-Write\-File}!output.h@{output.\-h}}
\subsubsection[{Open\-Write\-File}]{\setlength{\rightskip}{0pt plus 5cm}F\-I\-L\-E$\ast$ Open\-Write\-File (
\begin{DoxyParamCaption}
\item[{const char $\ast$}]{filename}
\end{DoxyParamCaption}
)}\label{output_8h_ae665379ae0aec10a4eba6e6e9679b368}


References File\-Exists\-P(), F\-N\-A\-M\-E\-S\-I\-Z\-E, and T\-R\-U\-E.

\index{output.\-h@{output.\-h}!Read\-Line@{Read\-Line}}
\index{Read\-Line@{Read\-Line}!output.h@{output.\-h}}
\subsubsection[{Read\-Line}]{\setlength{\rightskip}{0pt plus 5cm}char$\ast$ Read\-Line (
\begin{DoxyParamCaption}
\item[{F\-I\-L\-E $\ast$}]{fp}
\end{DoxyParamCaption}
)}\label{output_8h_aa1a5a5360af42ce9059dc52134fdac41}


References Check\-File(), errno, error(), I\-N\-I\-T\-I\-A\-L\-\_\-\-B\-U\-F\-S\-I\-Z\-E, and M\-E\-M\-O\-R\-Y\-C\-H\-E\-C\-K.


Referenced by Search\-Token(), and Skip\-Line().

\index{output.\-h@{output.\-h}!Yes\-No\-P@{Yes\-No\-P}}
\index{Yes\-No\-P@{Yes\-No\-P}!output.h@{output.\-h}}
\subsubsection[{Yes\-No\-P}]{\setlength{\rightskip}{0pt plus 5cm}int Yes\-No\-P (
\begin{DoxyParamCaption}
\item[{const char $\ast$}]{message}
\end{DoxyParamCaption}
)}\label{output_8h_aa67ef0a1d41408ed07b342be6de4c37c}


References F\-A\-L\-S\-E, and T\-R\-U\-E.


Referenced by Get\-File\-Name(), and Info\-::\-Menu().
