# Supplementary material for: Crawling and Gliding: A Computational Model for Shape-Driven Cell Migration
Source: PLoS Comput Biol. 2015 Oct 21;11(10):e1004280. doi: 10.1371/journal.pcbi.1004280 (PMC4619082; doi:10.1371/journal.pcbi.1004280)
Supplement: S1 Code — (ZIP) [file pcbi.1004280.s012.zip › release/tst/doc/latex/graph_8h.tex]

\section{graph.\-h File Reference}
\label{graph_8h}\index{graph.\-h@{graph.\-h}}
{\ttfamily \#include $<$iostream$>$}\\*
Include dependency graph for graph.\-h\-:
\nopagebreak
\begin{figure}[H]
\begin{center}
\leavevmode
\includegraphics[width=98pt]{graph_8h__incl}
\end{center}
\end{figure}
This graph shows which files directly or indirectly include this file\-:
\nopagebreak
\begin{figure}[H]
\begin{center}
\leavevmode
\includegraphics[width=350pt]{graph_8h__dep__incl}
\end{center}
\end{figure}
\subsection*{Classes}
\begin{DoxyCompactItemize}
\item 
class {\bf Graphics}
\begin{DoxyCompactList}\small\item\em A\-P\-I for \doxyref{Graphics}{p.}{classGraphics} windows. \end{DoxyCompactList}\end{DoxyCompactItemize}
