# Supplementary material for: Crawling and Gliding: A Computational Model for Shape-Driven Cell Migration
Source: PLoS Comput Biol. 2015 Oct 21;11(10):e1004280. doi: 10.1371/journal.pcbi.1004280 (PMC4619082; doi:10.1371/journal.pcbi.1004280)
Supplement: S1 Code — (ZIP) [file pcbi.1004280.s012.zip › release/tst/doc/latex/structli.tex]

\section{li Struct Reference}
\label{structli}\index{li@{li}}


{\ttfamily \#include $<$x11graph.\-h$>$}

\subsection*{Public Attributes}
\begin{DoxyCompactItemize}
\item 
int {\bf x1}
\item 
int {\bf y1}
\item 
int {\bf x2}
\item 
int {\bf y2}
\end{DoxyCompactItemize}


\subsection{Member Data Documentation}
\index{li@{li}!x1@{x1}}
\index{x1@{x1}!li@{li}}
\subsubsection[{x1}]{\setlength{\rightskip}{0pt plus 5cm}int li\-::x1}\label{structli_a57c8bc45f69d7de1d3bb4df66952c09e}


Referenced by X11\-Graphics\-::\-Crop\-Size().

\index{li@{li}!x2@{x2}}
\index{x2@{x2}!li@{li}}
\subsubsection[{x2}]{\setlength{\rightskip}{0pt plus 5cm}int li\-::x2}\label{structli_a9a9bd5f6e0628029f86a6922b88c32fb}


Referenced by X11\-Graphics\-::\-Crop\-Size().

\index{li@{li}!y1@{y1}}
\index{y1@{y1}!li@{li}}
\subsubsection[{y1}]{\setlength{\rightskip}{0pt plus 5cm}int li\-::y1}\label{structli_a58ba11127ad629266e2e17de2244b615}


Referenced by X11\-Graphics\-::\-Crop\-Size().

\index{li@{li}!y2@{y2}}
\index{y2@{y2}!li@{li}}
\subsubsection[{y2}]{\setlength{\rightskip}{0pt plus 5cm}int li\-::y2}\label{structli_a43186c1e3dcafab057189d99abe65aa9}


Referenced by X11\-Graphics\-::\-Crop\-Size().


The documentation for this struct was generated from the following file\-:\begin{DoxyCompactItemize}
\item 
{\bf x11graph.\-h}\end{DoxyCompactItemize}
