# Supplementary material for: Crawling and Gliding: A Computational Model for Shape-Driven Cell Migration
Source: PLoS Comput Biol. 2015 Oct 21;11(10):e1004280. doi: 10.1371/journal.pcbi.1004280 (PMC4619082; doi:10.1371/journal.pcbi.1004280)
Supplement: S1 Code — (ZIP) [file pcbi.1004280.s012.zip › release/tst/doc/latex/annotated.tex]

\section{Class List}
Here are the classes, structs, unions and interfaces with brief descriptions\-:\begin{DoxyCompactList}
\item\contentsline{section}{{\bf Cell} }{\pageref{classCell}}{}
\item\contentsline{section}{{\bf Cellular\-Potts} }{\pageref{classCellularPotts}}{}
\item\contentsline{section}{{\bf co} }{\pageref{structco}}{}
\item\contentsline{section}{{\bf Dir} }{\pageref{classDir}}{}
\item\contentsline{section}{{\bf Dish} \\*The virtual Petri dish }{\pageref{classDish}}{}
\item\contentsline{section}{{\bf Graphics} \\*A\-P\-I for \doxyref{Graphics}{p.}{classGraphics} windows }{\pageref{classGraphics}}{}
\item\contentsline{section}{{\bf Info} \\*Enables interactive querying of the simulation }{\pageref{classInfo}}{}
\item\contentsline{section}{{\bf li} }{\pageref{structli}}{}
\item\contentsline{section}{{\bf Parameter} }{\pageref{classParameter}}{}
\item\contentsline{section}{{\bf P\-D\-E} }{\pageref{classPDE}}{}
\item\contentsline{section}{{\bf Point} }{\pageref{classPoint}}{}
\item\contentsline{section}{{\bf Qt\-Graphics} }{\pageref{classQtGraphics}}{}
\item\contentsline{section}{{\bf X11\-Graphics} \\*X-\/\-Windows implementation of \doxyref{Graphics}{p.}{classGraphics} interface }{\pageref{classX11Graphics}}{}
\end{DoxyCompactList}
