# Supplementary material for: Crawling and Gliding: A Computational Model for Shape-Driven Cell Migration
Source: PLoS Comput Biol. 2015 Oct 21;11(10):e1004280. doi: 10.1371/journal.pcbi.1004280 (PMC4619082; doi:10.1371/journal.pcbi.1004280)
Supplement: S1 Code — (ZIP) [file pcbi.1004280.s012.zip › release/tst/doc/latex/classGraphics.tex]

\section{Graphics Class Reference}
\label{classGraphics}\index{Graphics@{Graphics}}


A\-P\-I for \doxyref{Graphics}{p.}{classGraphics} windows.  


{\ttfamily \#include $<$graph.\-h$>$}


Inheritance diagram for Graphics\-:
\nopagebreak
\begin{figure}[H]
\begin{center}
\leavevmode
\includegraphics[width=203pt]{classGraphics__inherit__graph}
\end{center}
\end{figure}
\subsection*{Public Member Functions}
\begin{DoxyCompactItemize}
\item 
virtual {\bf $\sim$\-Graphics} (void)
\item 
virtual void {\bf Begin\-Scene} (void)
\begin{DoxyCompactList}\small\item\em \doxyref{Begin\-Scene()}{p.}{classGraphics_afc5b72e258d26775418c72c78d078e4b} must be called before calling drawing functions. \end{DoxyCompactList}\item 
virtual void {\bf End\-Scene} (void)
\begin{DoxyCompactList}\small\item\em \doxyref{End\-Scene()}{p.}{classGraphics_a9f97b7c6506dcba845a1da457398fa90} must be called to flush the drawing buffer and display the scene. \end{DoxyCompactList}\item 
virtual void {\bf Point} (int color, int x, int y)=0
\begin{DoxyCompactList}\small\item\em Plot a point in the \doxyref{Graphics}{p.}{classGraphics} window. \end{DoxyCompactList}\item 
virtual void {\bf Line} (int x1, int y1, int x2, int y2, int colour)=0
\begin{DoxyCompactList}\small\item\em Draws a line (obviously... \-:-\/) \end{DoxyCompactList}\item 
virtual int {\bf Get\-X\-Y\-Coo} (int $\ast$X, int $\ast$Y)=0
\begin{DoxyCompactList}\small\item\em Probes the Window for user interaction, with mouse or keyboard. \end{DoxyCompactList}\item 
virtual int {\bf X\-Field} (void) const 
\begin{DoxyCompactList}\small\item\em Returns the width of the \doxyref{Graphics}{p.}{classGraphics} window, in pixels. \end{DoxyCompactList}\item 
virtual int {\bf Y\-Field} (void) const 
\begin{DoxyCompactList}\small\item\em Returns the height of the \doxyref{Graphics}{p.}{classGraphics} window, in pixels. \end{DoxyCompactList}\item 
virtual void {\bf Write} (char $\ast$fname, int quality=-\/1)=0
\begin{DoxyCompactList}\small\item\em Writes the Image to a file. \end{DoxyCompactList}\item 
virtual void {\bf Time\-Step} (void)
\begin{DoxyCompactList}\small\item\em Implement this member function in your simulation code. \end{DoxyCompactList}\item 
virtual void {\bf Field} (const int $\ast$$\ast$f, int mag=1)
\begin{DoxyCompactList}\small\item\em Plots a field of values given by $\ast$$\ast$f, using color coding given by colormap file. \end{DoxyCompactList}\end{DoxyCompactItemize}


\subsection{Detailed Description}
A\-P\-I for \doxyref{Graphics}{p.}{classGraphics} windows. 

No implementation here. Implemented by \doxyref{X11\-Graphics}{p.}{classX11Graphics} and \doxyref{Qt\-Graphics}{p.}{classQtGraphics}. 

\subsection{Constructor \& Destructor Documentation}
\index{Graphics@{Graphics}!$\sim$\-Graphics@{$\sim$\-Graphics}}
\index{$\sim$\-Graphics@{$\sim$\-Graphics}!Graphics@{Graphics}}
\subsubsection[{$\sim$\-Graphics}]{\setlength{\rightskip}{0pt plus 5cm}virtual Graphics\-::$\sim$\-Graphics (
\begin{DoxyParamCaption}
\item[{void}]{}
\end{DoxyParamCaption}
)\hspace{0.3cm}{\ttfamily [inline]}, {\ttfamily [virtual]}}\label{classGraphics_ae6b6c5a05e2fe1f05c871f1eb7e8ac19}


\subsection{Member Function Documentation}
\index{Graphics@{Graphics}!Begin\-Scene@{Begin\-Scene}}
\index{Begin\-Scene@{Begin\-Scene}!Graphics@{Graphics}}
\subsubsection[{Begin\-Scene}]{\setlength{\rightskip}{0pt plus 5cm}virtual void Graphics\-::\-Begin\-Scene (
\begin{DoxyParamCaption}
\item[{void}]{}
\end{DoxyParamCaption}
)\hspace{0.3cm}{\ttfamily [inline]}, {\ttfamily [virtual]}}\label{classGraphics_afc5b72e258d26775418c72c78d078e4b}


\doxyref{Begin\-Scene()}{p.}{classGraphics_afc5b72e258d26775418c72c78d078e4b} must be called before calling drawing functions. 


Reimplemented in {\bf X11\-Graphics} \doxyref{}{p.}{classX11Graphics_af90168e2537eb714dd0d916a2c543f74}, and {\bf Qt\-Graphics} \doxyref{}{p.}{classQtGraphics_afd6200f3cbb931d811791f7683425f84}.

\index{Graphics@{Graphics}!End\-Scene@{End\-Scene}}
\index{End\-Scene@{End\-Scene}!Graphics@{Graphics}}
\subsubsection[{End\-Scene}]{\setlength{\rightskip}{0pt plus 5cm}virtual void Graphics\-::\-End\-Scene (
\begin{DoxyParamCaption}
\item[{void}]{}
\end{DoxyParamCaption}
)\hspace{0.3cm}{\ttfamily [inline]}, {\ttfamily [virtual]}}\label{classGraphics_a9f97b7c6506dcba845a1da457398fa90}


\doxyref{End\-Scene()}{p.}{classGraphics_a9f97b7c6506dcba845a1da457398fa90} must be called to flush the drawing buffer and display the scene. 


Reimplemented in {\bf X11\-Graphics} \doxyref{}{p.}{classX11Graphics_aeafb2bf394ef9dfd3aa9b390d2b21d7a}, and {\bf Qt\-Graphics} \doxyref{}{p.}{classQtGraphics_a937c2227c5d121f56f9651d3aeccc27a}.

\index{Graphics@{Graphics}!Field@{Field}}
\index{Field@{Field}!Graphics@{Graphics}}
\subsubsection[{Field}]{\setlength{\rightskip}{0pt plus 5cm}virtual void Graphics\-::\-Field (
\begin{DoxyParamCaption}
\item[{const int $\ast$$\ast$}]{f, }
\item[{int}]{mag = {\ttfamily 1}}
\end{DoxyParamCaption}
)\hspace{0.3cm}{\ttfamily [inline]}, {\ttfamily [virtual]}}\label{classGraphics_a22105e059337daabadfa68838811099f}


Plots a field of values given by $\ast$$\ast$f, using color coding given by colormap file. 

Only implemented in \doxyref{X11\-Graphics}{p.}{classX11Graphics}. No checks. Usage not recommended.


\begin{DoxyParams}{Parameters}
{\em f} & Double pointer to array of integers, giving color indices using standard colormap ('default.\-ctb'). \\
\hline
{\em mag} & magnification factor. \\
\hline
\end{DoxyParams}


Reimplemented in {\bf X11\-Graphics} \doxyref{}{p.}{classX11Graphics_a4ba01ab14685f860af345b4ac17f3339}.

\index{Graphics@{Graphics}!Get\-X\-Y\-Coo@{Get\-X\-Y\-Coo}}
\index{Get\-X\-Y\-Coo@{Get\-X\-Y\-Coo}!Graphics@{Graphics}}
\subsubsection[{Get\-X\-Y\-Coo}]{\setlength{\rightskip}{0pt plus 5cm}virtual int Graphics\-::\-Get\-X\-Y\-Coo (
\begin{DoxyParamCaption}
\item[{int $\ast$}]{X, }
\item[{int $\ast$}]{Y}
\end{DoxyParamCaption}
)\hspace{0.3cm}{\ttfamily [pure virtual]}}\label{classGraphics_a39257f929b38739ed42e8d463c4f42c3}


Probes the Window for user interaction, with mouse or keyboard. 

This function should return immediately, and return 0 if there was no user interaction.


\begin{DoxyParams}{Parameters}
{\em $\ast$\-X,$\ast$\-Y} & Pointer where the clicked coordinate will be stored. \\
\hline
\end{DoxyParams}


Implemented in {\bf X11\-Graphics} \doxyref{}{p.}{classX11Graphics_a2d3f6a3d4b3f0131dbfb9253d51f0ebc}, and {\bf Qt\-Graphics} \doxyref{}{p.}{classQtGraphics_a497ca587ebbac0336589066147de3ab5}.


Referenced by Info\-::\-Click\-Cell().

\index{Graphics@{Graphics}!Line@{Line}}
\index{Line@{Line}!Graphics@{Graphics}}
\subsubsection[{Line}]{\setlength{\rightskip}{0pt plus 5cm}virtual void Graphics\-::\-Line (
\begin{DoxyParamCaption}
\item[{int}]{x1, }
\item[{int}]{y1, }
\item[{int}]{x2, }
\item[{int}]{y2, }
\item[{int}]{colour}
\end{DoxyParamCaption}
)\hspace{0.3cm}{\ttfamily [pure virtual]}}\label{classGraphics_a8e049566ac4cf6168b04f0f8be7a9820}


Draws a line (obviously... \-:-\/) 


\begin{DoxyParams}{Parameters}
{\em x1,y1} & First coordinate pair. \\
\hline
{\em x2,y2} & Second coordinate pair. \\
\hline
{\em color} & Color of the line, as given in the colormap file \char`\"{}default.\-ctb\char`\"{}. \\
\hline
\end{DoxyParams}


Implemented in {\bf X11\-Graphics} \doxyref{}{p.}{classX11Graphics_a8126d246d7925babf273df1fa948466d}, and {\bf Qt\-Graphics} \doxyref{}{p.}{classQtGraphics_a4ca1bd37d041d0741fd4c82e0705511b}.


Referenced by Cellular\-Potts\-::\-Draw\-Convex\-Hull(), P\-D\-E\-::\-Plot\-Vector\-Field(), and Cellular\-Potts\-::\-Show\-Directions().

\index{Graphics@{Graphics}!Point@{Point}}
\index{Point@{Point}!Graphics@{Graphics}}
\subsubsection[{Point}]{\setlength{\rightskip}{0pt plus 5cm}virtual void Graphics\-::\-Point (
\begin{DoxyParamCaption}
\item[{int}]{color, }
\item[{int}]{x, }
\item[{int}]{y}
\end{DoxyParamCaption}
)\hspace{0.3cm}{\ttfamily [pure virtual]}}\label{classGraphics_a123e1b2c757c39bf329517af332c24eb}


Plot a point in the \doxyref{Graphics}{p.}{classGraphics} window. 


\begin{DoxyParams}{Parameters}
{\em color} & Color index, as defined in colormap file \char`\"{}default.\-ctb\char`\"{}, which should be in the same directory as the executable. \\
\hline
{\em x,y} & Coordinate of point, in \doxyref{Graphics}{p.}{classGraphics} coordinates (typically twice as large as the cellular automata coordinates). \\
\hline
\end{DoxyParams}


Implemented in {\bf X11\-Graphics} \doxyref{}{p.}{classX11Graphics_aac47663836332028e6a382af6a2c622c}, and {\bf Qt\-Graphics} \doxyref{}{p.}{classQtGraphics_ad02ff8ba69d13148f79afd516563b822}.


Referenced by conrec(), P\-D\-E\-::\-Plot(), Cellular\-Potts\-::\-Plot\-Sigma(), and Cellular\-Potts\-::\-Search\-Nand\-Plot().

\index{Graphics@{Graphics}!Time\-Step@{Time\-Step}}
\index{Time\-Step@{Time\-Step}!Graphics@{Graphics}}
\subsubsection[{Time\-Step}]{\setlength{\rightskip}{0pt plus 5cm}virtual void Graphics\-::\-Time\-Step (
\begin{DoxyParamCaption}
\item[{void}]{}
\end{DoxyParamCaption}
)\hspace{0.3cm}{\ttfamily [inline]}, {\ttfamily [virtual]}}\label{classGraphics_aa1b61fa6f6bc50aceff6f320ce5b9be2}


Implement this member function in your simulation code. 

Include all actions that should be carried out during a simulation step, including \doxyref{P\-D\-E}{p.}{classPDE} and C\-P\-M simulation steps. See the included examples (\doxyref{vessel.\-cpp}{p.}{vessel_8cpp}, \doxyref{sorting.\-cpp}{p.}{sorting_8cpp}) for more information. 

Reimplemented in {\bf X11\-Graphics} \doxyref{}{p.}{classX11Graphics_a44567816671f4055f76999432509d505}, and {\bf Qt\-Graphics} \doxyref{}{p.}{classQtGraphics_a6c3e54b681404b550417628910557ade}.

\index{Graphics@{Graphics}!Write@{Write}}
\index{Write@{Write}!Graphics@{Graphics}}
\subsubsection[{Write}]{\setlength{\rightskip}{0pt plus 5cm}virtual void Graphics\-::\-Write (
\begin{DoxyParamCaption}
\item[{char $\ast$}]{fname, }
\item[{int}]{quality = {\ttfamily -\/1}}
\end{DoxyParamCaption}
)\hspace{0.3cm}{\ttfamily [pure virtual]}}\label{classGraphics_af98a333b8be25817669e615b1cd6c73d}


Writes the Image to a file. 

File format is inferred from file extension. Currently only P\-N\-G is supported by the X-\/\-Windows implementation; the Qt-\/implentation supports all formats supported by Qt.


\begin{DoxyParams}{Parameters}
{\em fname} & File name with standard image file extension (e.\-g. png). \\
\hline
{\em quality} & Quality of J\-P\-E\-G images, defaults to -\/1 (no value provided). \\
\hline
\end{DoxyParams}


Implemented in {\bf X11\-Graphics} \doxyref{}{p.}{classX11Graphics_a82f63efbb9969b69a59c850356d219d3}, and {\bf Qt\-Graphics} \doxyref{}{p.}{classQtGraphics_a2b3ae718854987c2746f8d723fbf3fa6}.

\index{Graphics@{Graphics}!X\-Field@{X\-Field}}
\index{X\-Field@{X\-Field}!Graphics@{Graphics}}
\subsubsection[{X\-Field}]{\setlength{\rightskip}{0pt plus 5cm}virtual int Graphics\-::\-X\-Field (
\begin{DoxyParamCaption}
\item[{void}]{}
\end{DoxyParamCaption}
) const\hspace{0.3cm}{\ttfamily [inline]}, {\ttfamily [virtual]}}\label{classGraphics_a57a2d92f0744fe35be0a712803178a4f}


Returns the width of the \doxyref{Graphics}{p.}{classGraphics} window, in pixels. 


Reimplemented in {\bf X11\-Graphics} \doxyref{}{p.}{classX11Graphics_a16e04390d5a23f68e5556504460f55df}, and {\bf Qt\-Graphics} \doxyref{}{p.}{classQtGraphics_ae18cae9c5ade06e287f40190b919639d}.

\index{Graphics@{Graphics}!Y\-Field@{Y\-Field}}
\index{Y\-Field@{Y\-Field}!Graphics@{Graphics}}
\subsubsection[{Y\-Field}]{\setlength{\rightskip}{0pt plus 5cm}virtual int Graphics\-::\-Y\-Field (
\begin{DoxyParamCaption}
\item[{void}]{}
\end{DoxyParamCaption}
) const\hspace{0.3cm}{\ttfamily [inline]}, {\ttfamily [virtual]}}\label{classGraphics_ad9df13b4bb136c8c5ca802ec8f382e47}


Returns the height of the \doxyref{Graphics}{p.}{classGraphics} window, in pixels. 


Reimplemented in {\bf X11\-Graphics} \doxyref{}{p.}{classX11Graphics_ab0b8df7d9fad28f5a377ca45894de113}, and {\bf Qt\-Graphics} \doxyref{}{p.}{classQtGraphics_a9945f6ee5fa3ddf649a5a4ac52785356}.


The documentation for this class was generated from the following file\-:\begin{DoxyCompactItemize}
\item 
{\bf graph.\-h}\end{DoxyCompactItemize}
