# Supplementary material for: Crawling and Gliding: A Computational Model for Shape-Driven Cell Migration
Source: PLoS Comput Biol. 2015 Oct 21;11(10):e1004280. doi: 10.1371/journal.pcbi.1004280 (PMC4619082; doi:10.1371/journal.pcbi.1004280)
Supplement: S1 Code — (ZIP) [file pcbi.1004280.s012.zip › release/tst/doc/latex/conrec_8cpp.tex]

\section{conrec.\-cpp File Reference}
\label{conrec_8cpp}\index{conrec.\-cpp@{conrec.\-cpp}}
{\ttfamily \#include $<$stdio.\-h$>$}\\*
{\ttfamily \#include $<$math.\-h$>$}\\*
{\ttfamily \#include \char`\"{}graph.\-h\char`\"{}}\\*
{\ttfamily \#include \char`\"{}conrec.\-h\char`\"{}}\\*
Include dependency graph for conrec.\-cpp\-:
\nopagebreak
\begin{figure}[H]
\begin{center}
\leavevmode
\includegraphics[width=297pt]{conrec_8cpp__incl}
\end{center}
\end{figure}
\subsection*{Macros}
\begin{DoxyCompactItemize}
\item 
\#define {\bf xsect}(p1, p2)~(h[p2]$\ast$xh[p1]-\/h[p1]$\ast$xh[p2])/(h[p2]-\/h[p1])
\item 
\#define {\bf ysect}(p1, p2)~(h[p2]$\ast$yh[p1]-\/h[p1]$\ast$yh[p2])/(h[p2]-\/h[p1])
\item 
\#define {\bf min}(x, y)~(x$<$y?x\-:y)
\item 
\#define {\bf max}(x, y)~(x$>$y?x\-:y)
\end{DoxyCompactItemize}
\subsection*{Functions}
\begin{DoxyCompactItemize}
\item 
int {\bf conrec} (double $\ast$$\ast$d, int ilb, int iub, int jlb, int jub, double $\ast$x, double $\ast$y, int nc, double $\ast$z, {\bf Graphics} $\ast$g, int colour)
\begin{DoxyCompactList}\small\item\em Paul Bourke's conrec algorithm to draw contour lines of \doxyref{P\-D\-E}{p.}{classPDE} fields. \end{DoxyCompactList}\end{DoxyCompactItemize}


\subsection{Macro Definition Documentation}
\index{conrec.\-cpp@{conrec.\-cpp}!max@{max}}
\index{max@{max}!conrec.cpp@{conrec.\-cpp}}
\subsubsection[{max}]{\setlength{\rightskip}{0pt plus 5cm}\#define max(
\begin{DoxyParamCaption}
\item[{}]{x, }
\item[{}]{y}
\end{DoxyParamCaption}
)~(x$>$y?x\-:y)}\label{conrec_8cpp_ac39d9cef6a5e030ba8d9e11121054268}


Referenced by conrec(), P\-D\-E\-::\-Contour\-Plot(), and P\-D\-E\-::\-Max().

\index{conrec.\-cpp@{conrec.\-cpp}!min@{min}}
\index{min@{min}!conrec.cpp@{conrec.\-cpp}}
\subsubsection[{min}]{\setlength{\rightskip}{0pt plus 5cm}\#define min(
\begin{DoxyParamCaption}
\item[{}]{x, }
\item[{}]{y}
\end{DoxyParamCaption}
)~(x$<$y?x\-:y)}\label{conrec_8cpp_abb702d8b501669a23aa0ab3b281b9384}


Referenced by conrec(), P\-D\-E\-::\-Contour\-Plot(), and P\-D\-E\-::\-Min().

\index{conrec.\-cpp@{conrec.\-cpp}!xsect@{xsect}}
\index{xsect@{xsect}!conrec.cpp@{conrec.\-cpp}}
\subsubsection[{xsect}]{\setlength{\rightskip}{0pt plus 5cm}\#define xsect(
\begin{DoxyParamCaption}
\item[{}]{p1, }
\item[{}]{p2}
\end{DoxyParamCaption}
)~(h[p2]$\ast$xh[p1]-\/h[p1]$\ast$xh[p2])/(h[p2]-\/h[p1])}\label{conrec_8cpp_a1945de04712b1719569931533875fddc}


Referenced by conrec().

\index{conrec.\-cpp@{conrec.\-cpp}!ysect@{ysect}}
\index{ysect@{ysect}!conrec.cpp@{conrec.\-cpp}}
\subsubsection[{ysect}]{\setlength{\rightskip}{0pt plus 5cm}\#define ysect(
\begin{DoxyParamCaption}
\item[{}]{p1, }
\item[{}]{p2}
\end{DoxyParamCaption}
)~(h[p2]$\ast$yh[p1]-\/h[p1]$\ast$yh[p2])/(h[p2]-\/h[p1])}\label{conrec_8cpp_a9280aea3f72512414a0ac224816b2604}


Referenced by conrec().


\subsection{Function Documentation}
\index{conrec.\-cpp@{conrec.\-cpp}!conrec@{conrec}}
\index{conrec@{conrec}!conrec.cpp@{conrec.\-cpp}}
\subsubsection[{conrec}]{\setlength{\rightskip}{0pt plus 5cm}int conrec (
\begin{DoxyParamCaption}
\item[{double $\ast$$\ast$}]{d, }
\item[{int}]{ilb, }
\item[{int}]{iub, }
\item[{int}]{jlb, }
\item[{int}]{jub, }
\item[{double $\ast$}]{x, }
\item[{double $\ast$}]{y, }
\item[{int}]{nc, }
\item[{double $\ast$}]{z, }
\item[{{\bf Graphics} $\ast$}]{g, }
\item[{int}]{colour = {\ttfamily 1}}
\end{DoxyParamCaption}
)}\label{conrec_8cpp_a6e7a0b7c5669bfd7cd8b598d97a599c4}


Paul Bourke's conrec algorithm to draw contour lines of \doxyref{P\-D\-E}{p.}{classPDE} fields. 

C-\/code Copyright (c) 1996-\/1997 Nicholas Yue. 

References max, min, Graphics\-::\-Point(), xsect, and ysect.


Referenced by P\-D\-E\-::\-Contour\-Plot().
