# Supplementary material for: Crawling and Gliding: A Computational Model for Shape-Driven Cell Migration
Source: PLoS Comput Biol. 2015 Oct 21;11(10):e1004280. doi: 10.1371/journal.pcbi.1004280 (PMC4619082; doi:10.1371/journal.pcbi.1004280)
Supplement: S1 Code — (ZIP) [file pcbi.1004280.s012.zip › release/tst/doc/latex/classParameter.tex]

\section{Parameter Class Reference}
\label{classParameter}\index{Parameter@{Parameter}}


{\ttfamily \#include $<$parameter.\-h$>$}

\subsection*{Public Member Functions}
\begin{DoxyCompactItemize}
\item 
{\bf Parameter} ()
\item 
{\bf $\sim$\-Parameter} ()
\item 
void {\bf Clean\-Up} (void)
\item 
void {\bf Read} (const char $\ast$filename)
\item 
void {\bf Write} (ostream \&os) const 
\end{DoxyCompactItemize}
\subsection*{Public Attributes}
\begin{DoxyCompactItemize}
\item 
double {\bf T}
\item 
int {\bf target\-\_\-area}
\item 
int {\bf target\-\_\-length}
\item 
double {\bf lambda}
\item 
double {\bf lambda2}
\item 
char $\ast$ {\bf Jtable}
\item 
int {\bf conn\-\_\-diss}
\item 
bool {\bf vecadherinknockout}
\item 
bool {\bf extensiononly}
\item 
int {\bf chemotaxis}
\item 
int {\bf border\-\_\-energy}
\item 
int {\bf neighbours}
\item 
bool {\bf periodic\-\_\-boundaries}
\item 
int {\bf n\-\_\-chem}
\item 
double $\ast$ {\bf diff\-\_\-coeff}
\item 
double $\ast$ {\bf decay\-\_\-rate}
\item 
double $\ast$ {\bf secr\-\_\-rate}
\item 
double {\bf saturation}
\item 
double {\bf dt}
\item 
double {\bf dx}
\item 
int {\bf pde\-\_\-its}
\item 
int {\bf n\-\_\-init\-\_\-cells}
\item 
int {\bf size\-\_\-init\-\_\-cells}
\item 
int {\bf sizex}
\item 
int {\bf sizey}
\item 
int {\bf divisions}
\item 
int {\bf mcs}
\item 
int {\bf rseed}
\item 
double {\bf subfield}
\item 
int {\bf relaxation}
\item 
int {\bf storage\-\_\-stride}
\item 
bool {\bf graphics}
\item 
bool {\bf store}
\item 
char $\ast$ {\bf datadir}
\end{DoxyCompactItemize}


\subsection{Constructor \& Destructor Documentation}
\index{Parameter@{Parameter}!Parameter@{Parameter}}
\index{Parameter@{Parameter}!Parameter@{Parameter}}
\subsubsection[{Parameter}]{\setlength{\rightskip}{0pt plus 5cm}Parameter\-::\-Parameter (
\begin{DoxyParamCaption}
{}
\end{DoxyParamCaption}
)}\label{classParameter_a5ba93ca36c3261d3850e67f92717c2f5}


References border\-\_\-energy, chemotaxis, conn\-\_\-diss, datadir, decay\-\_\-rate, diff\-\_\-coeff, divisions, dt, dx, extensiononly, graphics, Jtable, lambda, lambda2, mcs, n\-\_\-chem, n\-\_\-init\-\_\-cells, neighbours, pde\-\_\-its, periodic\-\_\-boundaries, relaxation, rseed, saturation, secr\-\_\-rate, size\-\_\-init\-\_\-cells, sizex, sizey, storage\-\_\-stride, store, subfield, T, target\-\_\-area, target\-\_\-length, and vecadherinknockout.

\index{Parameter@{Parameter}!$\sim$\-Parameter@{$\sim$\-Parameter}}
\index{$\sim$\-Parameter@{$\sim$\-Parameter}!Parameter@{Parameter}}
\subsubsection[{$\sim$\-Parameter}]{\setlength{\rightskip}{0pt plus 5cm}Parameter\-::$\sim$\-Parameter (
\begin{DoxyParamCaption}
{}
\end{DoxyParamCaption}
)}\label{classParameter_a6e2ade42a712f1d3675653329266e42d}


References Clean\-Up().


\subsection{Member Function Documentation}
\index{Parameter@{Parameter}!Clean\-Up@{Clean\-Up}}
\index{Clean\-Up@{Clean\-Up}!Parameter@{Parameter}}
\subsubsection[{Clean\-Up}]{\setlength{\rightskip}{0pt plus 5cm}void Parameter\-::\-Clean\-Up (
\begin{DoxyParamCaption}
\item[{void}]{}
\end{DoxyParamCaption}
)}\label{classParameter_ae940a56270cfd05e0b5bb32cda16a04d}


References datadir, decay\-\_\-rate, diff\-\_\-coeff, Jtable, and secr\-\_\-rate.


Referenced by Read(), and $\sim$\-Parameter().

\index{Parameter@{Parameter}!Read@{Read}}
\index{Read@{Read}!Parameter@{Parameter}}
\subsubsection[{Read}]{\setlength{\rightskip}{0pt plus 5cm}void Parameter\-::\-Read (
\begin{DoxyParamCaption}
\item[{const char $\ast$}]{filename}
\end{DoxyParamCaption}
)}\label{classParameter_a782c08151af6fb1d7469f7aed7bc087f}


References bgetpar(), border\-\_\-energy, chemotaxis, Clean\-Up(), conn\-\_\-diss, datadir, decay\-\_\-rate, dgetparlist(), diff\-\_\-coeff, divisions, dt, dx, extensiononly, fgetpar(), graphics, igetpar(), Jtable, lambda, lambda2, mcs, n\-\_\-chem, n\-\_\-init\-\_\-cells, neighbours, Open\-Read\-File(), pde\-\_\-its, periodic\-\_\-boundaries, relaxation, rseed, saturation, secr\-\_\-rate, sgetpar(), size\-\_\-init\-\_\-cells, sizex, sizey, storage\-\_\-stride, store, subfield, T, target\-\_\-area, target\-\_\-length, and vecadherinknockout.

\index{Parameter@{Parameter}!Write@{Write}}
\index{Write@{Write}!Parameter@{Parameter}}
\subsubsection[{Write}]{\setlength{\rightskip}{0pt plus 5cm}void Parameter\-::\-Write (
\begin{DoxyParamCaption}
\item[{ostream \&}]{os}
\end{DoxyParamCaption}
) const}\label{classParameter_a791420cc5ff3d2545208524e55f5aed9}


References border\-\_\-energy, chemotaxis, conn\-\_\-diss, datadir, decay\-\_\-rate, diff\-\_\-coeff, divisions, dt, dx, extensiononly, graphics, Jtable, lambda, lambda2, mcs, n\-\_\-chem, n\-\_\-init\-\_\-cells, neighbours, pde\-\_\-its, periodic\-\_\-boundaries, relaxation, rseed, saturation, sbool(), secr\-\_\-rate, size\-\_\-init\-\_\-cells, sizex, sizey, storage\-\_\-stride, store, subfield, T, target\-\_\-area, target\-\_\-length, and vecadherinknockout.


Referenced by operator$<$$<$().


\subsection{Member Data Documentation}
\index{Parameter@{Parameter}!border\-\_\-energy@{border\-\_\-energy}}
\index{border\-\_\-energy@{border\-\_\-energy}!Parameter@{Parameter}}
\subsubsection[{border\-\_\-energy}]{\setlength{\rightskip}{0pt plus 5cm}int Parameter\-::border\-\_\-energy}\label{classParameter_a74a5d8dda11933be5fa245e66eb84ae7}


Referenced by Parameter(), Read(), and Write().

\index{Parameter@{Parameter}!chemotaxis@{chemotaxis}}
\index{chemotaxis@{chemotaxis}!Parameter@{Parameter}}
\subsubsection[{chemotaxis}]{\setlength{\rightskip}{0pt plus 5cm}int Parameter\-::chemotaxis}\label{classParameter_a97714f93d9eedf704c0cc90d1cfd8700}


Referenced by Parameter(), Read(), and Write().

\index{Parameter@{Parameter}!conn\-\_\-diss@{conn\-\_\-diss}}
\index{conn\-\_\-diss@{conn\-\_\-diss}!Parameter@{Parameter}}
\subsubsection[{conn\-\_\-diss}]{\setlength{\rightskip}{0pt plus 5cm}int Parameter\-::conn\-\_\-diss}\label{classParameter_a7a6355f8ab31f60c84d3162bca148e3f}


Referenced by Cellular\-Potts\-::\-Amoebae\-Move(), Parameter(), Read(), and Write().

\index{Parameter@{Parameter}!datadir@{datadir}}
\index{datadir@{datadir}!Parameter@{Parameter}}
\subsubsection[{datadir}]{\setlength{\rightskip}{0pt plus 5cm}char$\ast$ Parameter\-::datadir}\label{classParameter_ae5baf621c215b4dadd0bb6552b43e004}


Referenced by Clean\-Up(), Parameter(), Read(), and Write().

\index{Parameter@{Parameter}!decay\-\_\-rate@{decay\-\_\-rate}}
\index{decay\-\_\-rate@{decay\-\_\-rate}!Parameter@{Parameter}}
\subsubsection[{decay\-\_\-rate}]{\setlength{\rightskip}{0pt plus 5cm}double$\ast$ Parameter\-::decay\-\_\-rate}\label{classParameter_a2db8148cff89a8da75fd22e3fb4666f2}


Referenced by Clean\-Up(), Parameter(), Read(), and Write().

\index{Parameter@{Parameter}!diff\-\_\-coeff@{diff\-\_\-coeff}}
\index{diff\-\_\-coeff@{diff\-\_\-coeff}!Parameter@{Parameter}}
\subsubsection[{diff\-\_\-coeff}]{\setlength{\rightskip}{0pt plus 5cm}double$\ast$ Parameter\-::diff\-\_\-coeff}\label{classParameter_a765fb5cedaec624a564ae1c1b9586037}


Referenced by Clean\-Up(), P\-D\-E\-::\-Diffuse(), Parameter(), Read(), and Write().

\index{Parameter@{Parameter}!divisions@{divisions}}
\index{divisions@{divisions}!Parameter@{Parameter}}
\subsubsection[{divisions}]{\setlength{\rightskip}{0pt plus 5cm}int Parameter\-::divisions}\label{classParameter_ae56b79b9a0846a46b52da1cb744fc266}


Referenced by Parameter(), Read(), and Write().

\index{Parameter@{Parameter}!dt@{dt}}
\index{dt@{dt}!Parameter@{Parameter}}
\subsubsection[{dt}]{\setlength{\rightskip}{0pt plus 5cm}double Parameter\-::dt}\label{classParameter_a449433a72de2c33f6365b7a001bac882}


Referenced by P\-D\-E\-::\-Diffuse(), Parameter(), Read(), and Write().

\index{Parameter@{Parameter}!dx@{dx}}
\index{dx@{dx}!Parameter@{Parameter}}
\subsubsection[{dx}]{\setlength{\rightskip}{0pt plus 5cm}double Parameter\-::dx}\label{classParameter_aea78163d89aecf54460b2b63b57d76ad}


Referenced by P\-D\-E\-::\-Diffuse(), Parameter(), Read(), and Write().

\index{Parameter@{Parameter}!extensiononly@{extensiononly}}
\index{extensiononly@{extensiononly}!Parameter@{Parameter}}
\subsubsection[{extensiononly}]{\setlength{\rightskip}{0pt plus 5cm}bool Parameter\-::extensiononly}\label{classParameter_a4adbb3447b62ed10e79417fc05e6e001}


Referenced by Parameter(), Read(), and Write().

\index{Parameter@{Parameter}!graphics@{graphics}}
\index{graphics@{graphics}!Parameter@{Parameter}}
\subsubsection[{graphics}]{\setlength{\rightskip}{0pt plus 5cm}bool Parameter\-::graphics}\label{classParameter_acea32477ca47dac4bf4d9c2ccab7658a}


Referenced by X11\-Graphics\-::\-End\-Scene(), X11\-Graphics\-::\-Field(), X11\-Graphics\-::\-Get\-X\-Y\-Coo(), Parameter(), X11\-Graphics\-::\-Point(), Read(), Write(), and X11\-Graphics\-::\-X11\-Graphics().

\index{Parameter@{Parameter}!Jtable@{Jtable}}
\index{Jtable@{Jtable}!Parameter@{Parameter}}
\subsubsection[{Jtable}]{\setlength{\rightskip}{0pt plus 5cm}char$\ast$ Parameter\-::\-Jtable}\label{classParameter_ad84d139492ebfd01f300386758931eae}


Referenced by Clean\-Up(), Parameter(), Read(), and Write().

\index{Parameter@{Parameter}!lambda@{lambda}}
\index{lambda@{lambda}!Parameter@{Parameter}}
\subsubsection[{lambda}]{\setlength{\rightskip}{0pt plus 5cm}double Parameter\-::lambda}\label{classParameter_abe9f230c003765ad37939333cfa611e7}


Referenced by Info\-::\-Menu(), Parameter(), Read(), and Write().

\index{Parameter@{Parameter}!lambda2@{lambda2}}
\index{lambda2@{lambda2}!Parameter@{Parameter}}
\subsubsection[{lambda2}]{\setlength{\rightskip}{0pt plus 5cm}double Parameter\-::lambda2}\label{classParameter_a696a2e8c2d3cd0fde64fc5bef92d923c}


Referenced by Parameter(), Read(), and Write().

\index{Parameter@{Parameter}!mcs@{mcs}}
\index{mcs@{mcs}!Parameter@{Parameter}}
\subsubsection[{mcs}]{\setlength{\rightskip}{0pt plus 5cm}int Parameter\-::mcs}\label{classParameter_a8990daa643bf7dce987b70dec133e051}


Referenced by Parameter(), Read(), Qt\-Graphics\-::\-Time\-Step\-Wrap(), and Write().

\index{Parameter@{Parameter}!n\-\_\-chem@{n\-\_\-chem}}
\index{n\-\_\-chem@{n\-\_\-chem}!Parameter@{Parameter}}
\subsubsection[{n\-\_\-chem}]{\setlength{\rightskip}{0pt plus 5cm}int Parameter\-::n\-\_\-chem}\label{classParameter_a9ab71e0a3c6c62f399a4e407ed873413}


Referenced by Cell\-::\-Cell(), Cell\-::\-Cell\-Birth(), Dish\-::\-Dish(), P\-D\-E\-::\-Grad\-C(), Dish\-::\-Measure\-Chem\-Concentrations(), Cell\-::operator=(), Parameter(), Read(), and Write().

\index{Parameter@{Parameter}!n\-\_\-init\-\_\-cells@{n\-\_\-init\-\_\-cells}}
\index{n\-\_\-init\-\_\-cells@{n\-\_\-init\-\_\-cells}!Parameter@{Parameter}}
\subsubsection[{n\-\_\-init\-\_\-cells}]{\setlength{\rightskip}{0pt plus 5cm}int Parameter\-::n\-\_\-init\-\_\-cells}\label{classParameter_a47b338bf43853dd9748507dc94031a77}


Referenced by Parameter(), Read(), and Write().

\index{Parameter@{Parameter}!neighbours@{neighbours}}
\index{neighbours@{neighbours}!Parameter@{Parameter}}
\subsubsection[{neighbours}]{\setlength{\rightskip}{0pt plus 5cm}int Parameter\-::neighbours}\label{classParameter_ac5e1853f89c4f29e764107a756adb01e}


Referenced by Cellular\-Potts\-::\-Base\-Initialisation(), Cellular\-Potts\-::\-Cellular\-Potts(), Parameter(), Read(), and Write().

\index{Parameter@{Parameter}!pde\-\_\-its@{pde\-\_\-its}}
\index{pde\-\_\-its@{pde\-\_\-its}!Parameter@{Parameter}}
\subsubsection[{pde\-\_\-its}]{\setlength{\rightskip}{0pt plus 5cm}int Parameter\-::pde\-\_\-its}\label{classParameter_ac8b28cf98a3fd3d968e70380e5dd3a98}


Referenced by Parameter(), Read(), and Write().

\index{Parameter@{Parameter}!periodic\-\_\-boundaries@{periodic\-\_\-boundaries}}
\index{periodic\-\_\-boundaries@{periodic\-\_\-boundaries}!Parameter@{Parameter}}
\subsubsection[{periodic\-\_\-boundaries}]{\setlength{\rightskip}{0pt plus 5cm}bool Parameter\-::periodic\-\_\-boundaries}\label{classParameter_a55f9594e40df76174643fb30f26e944c}


Referenced by Cellular\-Potts\-::\-Amoebae\-Move(), P\-D\-E\-::\-Diffuse(), Parameter(), Read(), and Write().

\index{Parameter@{Parameter}!relaxation@{relaxation}}
\index{relaxation@{relaxation}!Parameter@{Parameter}}
\subsubsection[{relaxation}]{\setlength{\rightskip}{0pt plus 5cm}int Parameter\-::relaxation}\label{classParameter_aa6d28d768aa21496ac9c776aa20dfd63}


Referenced by Parameter(), Read(), and Write().

\index{Parameter@{Parameter}!rseed@{rseed}}
\index{rseed@{rseed}!Parameter@{Parameter}}
\subsubsection[{rseed}]{\setlength{\rightskip}{0pt plus 5cm}int Parameter\-::rseed}\label{classParameter_a14a5bc515660de8d834f6a1dac4149c6}


Referenced by Parameter(), Read(), and Write().

\index{Parameter@{Parameter}!saturation@{saturation}}
\index{saturation@{saturation}!Parameter@{Parameter}}
\subsubsection[{saturation}]{\setlength{\rightskip}{0pt plus 5cm}double Parameter\-::saturation}\label{classParameter_a9decf7ab300d9a52c96a63cf742b1ffd}


Referenced by Parameter(), Read(), sat(), and Write().

\index{Parameter@{Parameter}!secr\-\_\-rate@{secr\-\_\-rate}}
\index{secr\-\_\-rate@{secr\-\_\-rate}!Parameter@{Parameter}}
\subsubsection[{secr\-\_\-rate}]{\setlength{\rightskip}{0pt plus 5cm}double$\ast$ Parameter\-::secr\-\_\-rate}\label{classParameter_a7a41d757395efdd11f1c156ff57650dc}


Referenced by Clean\-Up(), Parameter(), Read(), and Write().

\index{Parameter@{Parameter}!size\-\_\-init\-\_\-cells@{size\-\_\-init\-\_\-cells}}
\index{size\-\_\-init\-\_\-cells@{size\-\_\-init\-\_\-cells}!Parameter@{Parameter}}
\subsubsection[{size\-\_\-init\-\_\-cells}]{\setlength{\rightskip}{0pt plus 5cm}int Parameter\-::size\-\_\-init\-\_\-cells}\label{classParameter_a69a0eb4b7cc3c10f5e76b4993dc0e286}


Referenced by Info\-::\-Menu(), Parameter(), Read(), and Write().

\index{Parameter@{Parameter}!sizex@{sizex}}
\index{sizex@{sizex}!Parameter@{Parameter}}
\subsubsection[{sizex}]{\setlength{\rightskip}{0pt plus 5cm}int Parameter\-::sizex}\label{classParameter_a0db8dffd08c8c9ba6075395997216b75}


Referenced by Dish\-::\-Dish(), Parameter(), Read(), and Write().

\index{Parameter@{Parameter}!sizey@{sizey}}
\index{sizey@{sizey}!Parameter@{Parameter}}
\subsubsection[{sizey}]{\setlength{\rightskip}{0pt plus 5cm}int Parameter\-::sizey}\label{classParameter_a3e347ac0e13db69c015b9e9fb22ee329}


Referenced by Dish\-::\-Dish(), Parameter(), Read(), and Write().

\index{Parameter@{Parameter}!storage\-\_\-stride@{storage\-\_\-stride}}
\index{storage\-\_\-stride@{storage\-\_\-stride}!Parameter@{Parameter}}
\subsubsection[{storage\-\_\-stride}]{\setlength{\rightskip}{0pt plus 5cm}int Parameter\-::storage\-\_\-stride}\label{classParameter_a725af0001c9e86c26b87decbe5729ef3}


Referenced by X11\-Graphics\-::\-End\-Scene(), Parameter(), Read(), and Write().

\index{Parameter@{Parameter}!store@{store}}
\index{store@{store}!Parameter@{Parameter}}
\subsubsection[{store}]{\setlength{\rightskip}{0pt plus 5cm}bool Parameter\-::store}\label{classParameter_a080a32bb479e647562cacf5f201c3693}


Referenced by Parameter(), Read(), Write(), and X11\-Graphics\-::\-X11\-Graphics().

\index{Parameter@{Parameter}!subfield@{subfield}}
\index{subfield@{subfield}!Parameter@{Parameter}}
\subsubsection[{subfield}]{\setlength{\rightskip}{0pt plus 5cm}double Parameter\-::subfield}\label{classParameter_ad61ae689dbc8e7af94a677ce5f045d4b}


Referenced by Parameter(), Read(), and Write().

\index{Parameter@{Parameter}!T@{T}}
\index{T@{T}!Parameter@{Parameter}}
\subsubsection[{T}]{\setlength{\rightskip}{0pt plus 5cm}double Parameter\-::\-T}\label{classParameter_a7aa07d76341e5333f7d264d197f2ed97}


Referenced by Cellular\-Potts\-::\-Base\-Initialisation(), Cellular\-Potts\-::\-Cellular\-Potts(), Parameter(), Read(), and Write().

\index{Parameter@{Parameter}!target\-\_\-area@{target\-\_\-area}}
\index{target\-\_\-area@{target\-\_\-area}!Parameter@{Parameter}}
\subsubsection[{target\-\_\-area}]{\setlength{\rightskip}{0pt plus 5cm}int Parameter\-::target\-\_\-area}\label{classParameter_acea77fed0fddbdedffb23983329dba08}


Referenced by Cellular\-Potts\-::\-Construct\-Init\-Cells(), Dish\-::\-Dish(), Cellular\-Potts\-::\-Grow\-And\-Divide\-Cells(), Parameter(), Read(), and Write().

\index{Parameter@{Parameter}!target\-\_\-length@{target\-\_\-length}}
\index{target\-\_\-length@{target\-\_\-length}!Parameter@{Parameter}}
\subsubsection[{target\-\_\-length}]{\setlength{\rightskip}{0pt plus 5cm}int Parameter\-::target\-\_\-length}\label{classParameter_a633d4f4d84c30aa4c415987666899daf}


Referenced by Parameter(), Read(), Cellular\-Potts\-::\-Reset\-Target\-Lengths(), and Write().

\index{Parameter@{Parameter}!vecadherinknockout@{vecadherinknockout}}
\index{vecadherinknockout@{vecadherinknockout}!Parameter@{Parameter}}
\subsubsection[{vecadherinknockout}]{\setlength{\rightskip}{0pt plus 5cm}bool Parameter\-::vecadherinknockout}\label{classParameter_af988e19cde95eccda16ea2f709aab03a}


Referenced by Parameter(), Read(), and Write().


The documentation for this class was generated from the following files\-:\begin{DoxyCompactItemize}
\item 
{\bf parameter.\-h}\item 
{\bf parameter.\-cpp}\end{DoxyCompactItemize}
