# Supplementary material for: Crawling and Gliding: A Computational Model for Shape-Driven Cell Migration
Source: PLoS Comput Biol. 2015 Oct 21;11(10):e1004280. doi: 10.1371/journal.pcbi.1004280 (PMC4619082; doi:10.1371/journal.pcbi.1004280)
Supplement: S1 Code — (ZIP) [file pcbi.1004280.s012.zip › release/tst/doc/latex/cell_8cpp.tex]

\section{cell.\-cpp File Reference}
\label{cell_8cpp}\index{cell.\-cpp@{cell.\-cpp}}
{\ttfamily \#include $<$list$>$}\\*
{\ttfamily \#include $<$vector$>$}\\*
{\ttfamily \#include $<$stdio.\-h$>$}\\*
{\ttfamily \#include $<$fstream$>$}\\*
{\ttfamily \#include $<$malloc.\-h$>$}\\*
{\ttfamily \#include \char`\"{}cell.\-h\char`\"{}}\\*
{\ttfamily \#include \char`\"{}sticky.\-h\char`\"{}}\\*
{\ttfamily \#include \char`\"{}parameter.\-h\char`\"{}}\\*
{\ttfamily \#include \char`\"{}dish.\-h\char`\"{}}\\*
Include dependency graph for cell.\-cpp\-:
\nopagebreak
\begin{figure}[H]
\begin{center}
\leavevmode
\includegraphics[width=350pt]{cell_8cpp__incl}
\end{center}
\end{figure}
\subsection*{Macros}
\begin{DoxyCompactItemize}
\item 
\#define {\bf H\-A\-S\-H\-C\-O\-L\-N\-U\-M}~255
\end{DoxyCompactItemize}
\subsection*{Variables}
\begin{DoxyCompactItemize}
\item 
{\bf Parameter} {\bf par}
\end{DoxyCompactItemize}


\subsection{Macro Definition Documentation}
\index{cell.\-cpp@{cell.\-cpp}!H\-A\-S\-H\-C\-O\-L\-N\-U\-M@{H\-A\-S\-H\-C\-O\-L\-N\-U\-M}}
\index{H\-A\-S\-H\-C\-O\-L\-N\-U\-M@{H\-A\-S\-H\-C\-O\-L\-N\-U\-M}!cell.cpp@{cell.\-cpp}}
\subsubsection[{H\-A\-S\-H\-C\-O\-L\-N\-U\-M}]{\setlength{\rightskip}{0pt plus 5cm}\#define H\-A\-S\-H\-C\-O\-L\-N\-U\-M~255}\label{cell_8cpp_a4af06ace089d6565d5478df65ebecae5}


\subsection{Variable Documentation}
\index{cell.\-cpp@{cell.\-cpp}!par@{par}}
\index{par@{par}!cell.cpp@{cell.\-cpp}}
\subsubsection[{par}]{\setlength{\rightskip}{0pt plus 5cm}{\bf Parameter} par}\label{cell_8cpp_aa11a52593a908c20a7259a3e72c0b348}
