# Supplementary material for: Crawling and Gliding: A Computational Model for Shape-Driven Cell Migration
Source: PLoS Comput Biol. 2015 Oct 21;11(10):e1004280. doi: 10.1371/journal.pcbi.1004280 (PMC4619082; doi:10.1371/journal.pcbi.1004280)
Supplement: S1 Code — (ZIP) [file pcbi.1004280.s012.zip › release/tst/doc/latex/warning_8cpp.tex]

\section{warning.\-cpp File Reference}
\label{warning_8cpp}\index{warning.\-cpp@{warning.\-cpp}}
{\ttfamily \#include $<$stdarg.\-h$>$}\\*
{\ttfamily \#include $<$stdio.\-h$>$}\\*
{\ttfamily \#include $<$stdlib.\-h$>$}\\*
{\ttfamily \#include \char`\"{}warning.\-h\char`\"{}}\\*
Include dependency graph for warning.\-cpp\-:
\nopagebreak
\begin{figure}[H]
\begin{center}
\leavevmode
\includegraphics[width=305pt]{warning_8cpp__incl}
\end{center}
\end{figure}
\subsection*{Functions}
\begin{DoxyCompactItemize}
\item 
void {\bf error} (char $\ast$fmt,...)
\item 
void {\bf warning} (char $\ast$fmt,...)
\end{DoxyCompactItemize}
\subsection*{Variables}
\begin{DoxyCompactItemize}
\item 
int {\bf Quiet} =0
\end{DoxyCompactItemize}


\subsection{Function Documentation}
\index{warning.\-cpp@{warning.\-cpp}!error@{error}}
\index{error@{error}!warning.cpp@{warning.\-cpp}}
\subsubsection[{error}]{\setlength{\rightskip}{0pt plus 5cm}void error (
\begin{DoxyParamCaption}
\item[{char $\ast$}]{fmt, }
\item[{}]{...}
\end{DoxyParamCaption}
)}\label{warning_8cpp_aa7733e30b2951f225e24dca1ed4632b2}


Referenced by bgetpar(), Check\-File(), dgetparlist(), Parse\-Par(), Read\-Line(), Search\-Token(), and Skip\-Token().

\index{warning.\-cpp@{warning.\-cpp}!warning@{warning}}
\index{warning@{warning}!warning.cpp@{warning.\-cpp}}
\subsubsection[{warning}]{\setlength{\rightskip}{0pt plus 5cm}void warning (
\begin{DoxyParamCaption}
\item[{char $\ast$}]{fmt, }
\item[{}]{...}
\end{DoxyParamCaption}
)}\label{warning_8cpp_a03a9b4d67e93976f0e28d3c1a26cd9ef}


References Quiet.


Referenced by bgetpar(), dgetparlist(), fgetpar(), igetpar(), Parse\-Par(), Search\-Token(), and sgetpar().


\subsection{Variable Documentation}
\index{warning.\-cpp@{warning.\-cpp}!Quiet@{Quiet}}
\index{Quiet@{Quiet}!warning.cpp@{warning.\-cpp}}
\subsubsection[{Quiet}]{\setlength{\rightskip}{0pt plus 5cm}int Quiet =0}\label{warning_8cpp_a4cbc70c34829a2ba413672310bb6d528}


Referenced by warning().
