# Supplementary material for: Crawling and Gliding: A Computational Model for Shape-Driven Cell Migration
Source: PLoS Comput Biol. 2015 Oct 21;11(10):e1004280. doi: 10.1371/journal.pcbi.1004280 (PMC4619082; doi:10.1371/journal.pcbi.1004280)
Supplement: S1 Code — (ZIP) [file pcbi.1004280.s012.zip › release/tst/doc/latex/classDir.tex]

\section{Dir Class Reference}
\label{classDir}\index{Dir@{Dir}}


{\ttfamily \#include $<$ca.\-h$>$}

\subsection*{Public Member Functions}
\begin{DoxyCompactItemize}
\item 
{\bf Dir} ()
\end{DoxyCompactItemize}
\subsection*{Public Attributes}
\begin{DoxyCompactItemize}
\item 
double {\bf aa1}
\item 
double {\bf aa2}
\item 
double {\bf bb1}
\item 
double {\bf bb2}
\item 
double {\bf lb1}
\item 
double {\bf lb2}
\end{DoxyCompactItemize}
\subsection*{Friends}
\begin{DoxyCompactItemize}
\item 
class {\bf Cellular\-Potts}
\end{DoxyCompactItemize}


\subsection{Constructor \& Destructor Documentation}
\index{Dir@{Dir}!Dir@{Dir}}
\index{Dir@{Dir}!Dir@{Dir}}
\subsubsection[{Dir}]{\setlength{\rightskip}{0pt plus 5cm}Dir\-::\-Dir (
\begin{DoxyParamCaption}
{}
\end{DoxyParamCaption}
)\hspace{0.3cm}{\ttfamily [inline]}}\label{classDir_a115c8eedb11ea03f79338a780920ae84}


References aa1, aa2, bb1, bb2, lb1, and lb2.


\subsection{Friends And Related Function Documentation}
\index{Dir@{Dir}!Cellular\-Potts@{Cellular\-Potts}}
\index{Cellular\-Potts@{Cellular\-Potts}!Dir@{Dir}}
\subsubsection[{Cellular\-Potts}]{\setlength{\rightskip}{0pt plus 5cm}friend class {\bf Cellular\-Potts}\hspace{0.3cm}{\ttfamily [friend]}}\label{classDir_ac0d1ad5d66ebb242178dd5da9c9d6fca}


\subsection{Member Data Documentation}
\index{Dir@{Dir}!aa1@{aa1}}
\index{aa1@{aa1}!Dir@{Dir}}
\subsubsection[{aa1}]{\setlength{\rightskip}{0pt plus 5cm}double Dir\-::aa1}\label{classDir_aed210344e39cb7edd401559719b01881}


Referenced by Dir(), Cellular\-Potts\-::\-Find\-Cell\-Directions(), and Cellular\-Potts\-::\-Show\-Directions().

\index{Dir@{Dir}!aa2@{aa2}}
\index{aa2@{aa2}!Dir@{Dir}}
\subsubsection[{aa2}]{\setlength{\rightskip}{0pt plus 5cm}double Dir\-::aa2}\label{classDir_a915e16caa261f904806ec252866a2f2c}


Referenced by Dir(), and Cellular\-Potts\-::\-Find\-Cell\-Directions().

\index{Dir@{Dir}!bb1@{bb1}}
\index{bb1@{bb1}!Dir@{Dir}}
\subsubsection[{bb1}]{\setlength{\rightskip}{0pt plus 5cm}double Dir\-::bb1}\label{classDir_a0be1015ba39907391c063a0b5698a160}


Referenced by Dir(), Cellular\-Potts\-::\-Find\-Cell\-Directions(), and Cellular\-Potts\-::\-Show\-Directions().

\index{Dir@{Dir}!bb2@{bb2}}
\index{bb2@{bb2}!Dir@{Dir}}
\subsubsection[{bb2}]{\setlength{\rightskip}{0pt plus 5cm}double Dir\-::bb2}\label{classDir_aa578cc4eff239f8e446b63a845d1863d}


Referenced by Dir(), and Cellular\-Potts\-::\-Find\-Cell\-Directions().

\index{Dir@{Dir}!lb1@{lb1}}
\index{lb1@{lb1}!Dir@{Dir}}
\subsubsection[{lb1}]{\setlength{\rightskip}{0pt plus 5cm}double Dir\-::lb1}\label{classDir_a4b1989ae87c3b9c674f11a43bc99eccf}


Referenced by Dir(), and Cellular\-Potts\-::\-Find\-Cell\-Directions().

\index{Dir@{Dir}!lb2@{lb2}}
\index{lb2@{lb2}!Dir@{Dir}}
\subsubsection[{lb2}]{\setlength{\rightskip}{0pt plus 5cm}double Dir\-::lb2}\label{classDir_a5385fd570923d98e5d4d5ae12e5ca320}


Referenced by Dir(), and Cellular\-Potts\-::\-Find\-Cell\-Directions().


The documentation for this class was generated from the following file\-:\begin{DoxyCompactItemize}
\item 
{\bf ca.\-h}\end{DoxyCompactItemize}
