# Supplementary material for: Crawling and Gliding: A Computational Model for Shape-Driven Cell Migration
Source: PLoS Comput Biol. 2015 Oct 21;11(10):e1004280. doi: 10.1371/journal.pcbi.1004280 (PMC4619082; doi:10.1371/journal.pcbi.1004280)
Supplement: S1 Code — (ZIP) [file pcbi.1004280.s012.zip › release/tst/doc/latex/sqr_8h.tex]

\section{sqr.\-h File Reference}
\label{sqr_8h}\index{sqr.\-h@{sqr.\-h}}
This graph shows which files directly or indirectly include this file\-:
\nopagebreak
\begin{figure}[H]
\begin{center}
\leavevmode
\includegraphics[width=350pt]{sqr_8h__dep__incl}
\end{center}
\end{figure}
\subsection*{Macros}
\begin{DoxyCompactItemize}
\item 
\#define {\bf S\-Q\-R}(a)~((sqrarg=(a)) == 0.\-0 ? 0.\-0 \-: sqrarg$\ast$sqrarg)
\item 
\#define {\bf D\-S\-Q\-R}(a)~((dsqrarg=(a)) == 0.\-0 ? 0.\-0 \-: dsqrarg$\ast$dsqrarg)
\end{DoxyCompactItemize}


\subsection{Macro Definition Documentation}
\index{sqr.\-h@{sqr.\-h}!D\-S\-Q\-R@{D\-S\-Q\-R}}
\index{D\-S\-Q\-R@{D\-S\-Q\-R}!sqr.h@{sqr.\-h}}
\subsubsection[{D\-S\-Q\-R}]{\setlength{\rightskip}{0pt plus 5cm}\#define D\-S\-Q\-R(
\begin{DoxyParamCaption}
\item[{}]{a}
\end{DoxyParamCaption}
)~((dsqrarg=(a)) == 0.\-0 ? 0.\-0 \-: dsqrarg$\ast$dsqrarg)}\label{sqr_8h_aa3c80caa06171d7fad9ab72cb3c9cd5b}
\index{sqr.\-h@{sqr.\-h}!S\-Q\-R@{S\-Q\-R}}
\index{S\-Q\-R@{S\-Q\-R}!sqr.h@{sqr.\-h}}
\subsubsection[{S\-Q\-R}]{\setlength{\rightskip}{0pt plus 5cm}\#define S\-Q\-R(
\begin{DoxyParamCaption}
\item[{}]{a}
\end{DoxyParamCaption}
)~((sqrarg=(a)) == 0.\-0 ? 0.\-0 \-: sqrarg$\ast$sqrarg)}\label{sqr_8h_ad41630f833e920c1ffa34722f45a8e77}
