# Supplementary material for: Crawling and Gliding: A Computational Model for Shape-Driven Cell Migration
Source: PLoS Comput Biol. 2015 Oct 21;11(10):e1004280. doi: 10.1371/journal.pcbi.1004280 (PMC4619082; doi:10.1371/journal.pcbi.1004280)
Supplement: S1 Code — (ZIP) [file pcbi.1004280.s012.zip › release/tst/doc/latex/classInfo.tex]

\section{Info Class Reference}
\label{classInfo}\index{Info@{Info}}


Enables interactive querying of the simulation.  


{\ttfamily \#include $<$info.\-h$>$}

\subsection*{Public Member Functions}
\begin{DoxyCompactItemize}
\item 
{\bf Info} ({\bf Dish} \&dish, {\bf Graphics} \&graphics, std\-::ostream \&out=std\-::cout)
\begin{DoxyCompactList}\small\item\em Constructs and \doxyref{Info}{p.}{classInfo} class dish with specified graphics window. \end{DoxyCompactList}\item 
void {\bf Menu} (void)
\begin{DoxyCompactList}\small\item\em Reads out key presses in the \doxyref{Graphics}{p.}{classGraphics} window and interprets them. \end{DoxyCompactList}\item 
void {\bf Write\-C\-O\-M} (int cell\-\_\-id, std\-::ostream \&out=std\-::cout)
\begin{DoxyCompactList}\small\item\em Writes center of mass of cell \char`\"{}cell\-\_\-id\char`\"{} to stream out. \end{DoxyCompactList}\item 
{\bf Cell} \& {\bf Click\-Cell} ({\bf Graphics} $\ast$g)
\begin{DoxyCompactList}\small\item\em Waits until the user clicks a cell and returns a reference to it. \end{DoxyCompactList}\end{DoxyCompactItemize}


\subsection{Detailed Description}
Enables interactive querying of the simulation. 

Only using key presses, to be defined in \doxyref{Info\-::\-Menu()}{p.}{classInfo_af684a1acfe0ed9c185bbc6a886856f2f}.

Right-\/click menu in future Qt-\/linked versions? 

\subsection{Constructor \& Destructor Documentation}
\index{Info@{Info}!Info@{Info}}
\index{Info@{Info}!Info@{Info}}
\subsubsection[{Info}]{\setlength{\rightskip}{0pt plus 5cm}Info\-::\-Info (
\begin{DoxyParamCaption}
\item[{{\bf Dish} \&}]{dish, }
\item[{{\bf Graphics} \&}]{graphics, }
\item[{std\-::ostream \&}]{out = {\ttfamily std\-:\-:cout}}
\end{DoxyParamCaption}
)}\label{classInfo_a11adc40bc41bed325a30dc5f75d4f813}


Constructs and \doxyref{Info}{p.}{classInfo} class dish with specified graphics window. 


\begin{DoxyParams}{Parameters}
{\em dish} & The virtual Petri dish to query. \\
\hline
{\em graphics} & The \doxyref{Graphics}{p.}{classGraphics} window displaying the dish. \\
\hline
{\em out} & (optional) Stream into which info is written. Default\-: console. \\
\hline
\end{DoxyParams}


References Info().


Referenced by Info().


\subsection{Member Function Documentation}
\index{Info@{Info}!Click\-Cell@{Click\-Cell}}
\index{Click\-Cell@{Click\-Cell}!Info@{Info}}
\subsubsection[{Click\-Cell}]{\setlength{\rightskip}{0pt plus 5cm}{\bf Cell} \& Info\-::\-Click\-Cell (
\begin{DoxyParamCaption}
\item[{{\bf Graphics} $\ast$}]{g}
\end{DoxyParamCaption}
)}\label{classInfo_ad66d701be2b8fa2cfde606da7cb88037}


Waits until the user clicks a cell and returns a reference to it. 


References Graphics\-::\-Get\-X\-Y\-Coo().

\index{Info@{Info}!Menu@{Menu}}
\index{Menu@{Menu}!Info@{Info}}
\subsubsection[{Menu}]{\setlength{\rightskip}{0pt plus 5cm}void Info\-::\-Menu (
\begin{DoxyParamCaption}
\item[{void}]{}
\end{DoxyParamCaption}
)}\label{classInfo_af684a1acfe0ed9c185bbc6a886856f2f}


Reads out key presses in the \doxyref{Graphics}{p.}{classGraphics} window and interprets them. 

If you want to define extra interactive queries, redefine this method.

If you want a nice G\-U\-I menu, reimplement this method. 

References Cell\-::\-Area(), Cell\-::\-Colour(), Parameter\-::lambda, Cell\-::\-Measure\-Cell\-Size(), par, Read\-Double(), Cell\-::\-Set\-Target\-Area(), Cell\-::\-Set\-Target\-Length(), Cell\-::set\-Tau(), Cell\-::\-Sigma(), Parameter\-::size\-\_\-init\-\_\-cells, Cell\-::\-Target\-Area(), and Yes\-No\-P().

\index{Info@{Info}!Write\-C\-O\-M@{Write\-C\-O\-M}}
\index{Write\-C\-O\-M@{Write\-C\-O\-M}!Info@{Info}}
\subsubsection[{Write\-C\-O\-M}]{\setlength{\rightskip}{0pt plus 5cm}void Info\-::\-Write\-C\-O\-M (
\begin{DoxyParamCaption}
\item[{int}]{cell\-\_\-id, }
\item[{std\-::ostream \&}]{out = {\ttfamily std\-:\-:cout}}
\end{DoxyParamCaption}
)}\label{classInfo_a45d87e9467834ab5f24f7e5cbc3b228e}


Writes center of mass of cell \char`\"{}cell\-\_\-id\char`\"{} to stream out. 


The documentation for this class was generated from the following files\-:\begin{DoxyCompactItemize}
\item 
{\bf info.\-h}\item 
{\bf info.\-cpp}\end{DoxyCompactItemize}
