# Supplementary material for: Crawling and Gliding: A Computational Model for Shape-Driven Cell Migration
Source: PLoS Comput Biol. 2015 Oct 21;11(10):e1004280. doi: 10.1371/journal.pcbi.1004280 (PMC4619082; doi:10.1371/journal.pcbi.1004280)
Supplement: S1 Code — (ZIP) [file pcbi.1004280.s012.zip › release/tst/doc/latex/index.tex]

Welcome to the Tissue Simulation Toolkit, a library for two-\/dimensional simulations of Glazier and Graner's Cellular Potts model (Glazier and Graner, 1993).

The T\-S\-T aims to provide a simple set of computational tools to get you started with Cellular Potts Simulations.

The current version of the T\-S\-T includes example programs for the following published simulations\-:


\begin{DoxyItemize}
\item Differential adhesion driven cell sorting (Glazier and Graner, 1993)
\item \doxyref{Cell}{p.}{classCell} elongation dependent vasculogenesis (blood vessel growth) (Merks et al., 2006)
\item Contact-\/inhibition dependent vasculogenesis and angiogenesis (Merks and Glazier, 2005; Merks and Glazier, 2006; Merks et al, P\-Lo\-S Comput Biol 2008
\end{DoxyItemize}

The T\-S\-T provides many recent extensions to the C\-P\-M, including


\begin{DoxyItemize}
\item Infinite number of \doxyref{P\-D\-E}{p.}{classPDE} layers (forward Euler)
\item Interaction of C\-P\-M cells and \doxyref{P\-D\-E}{p.}{classPDE} (secretion, absorption)
\item Chemotaxis
\item Length and connectivity constraints
\end{DoxyItemize}

and visualization of\-:


\begin{DoxyItemize}
\item Cells, according to cell type or anything you wish
\item Chemical fields, using color ramps and contour lines (level sets)
\end{DoxyItemize}\section{Installation}\label{index_Installation}
The T\-S\-T has been compiled on Windows X\-P, Windows 7 (min\-G\-W), Mac\-O\-S X and Linux systems (G\-N\-U C++). The following libraries are required\-:

Qt (version 4) libpng and libz

For Unix, we also have an (obsolete) X11-\/only version, although compilation is easiest with the qmake tool shipped with Qt (see {\tt http\-://www.\-trolltech.\-com})

With Qt, simply type\-:

qmake make

If you want to use a different \char`\"{}main\char`\"{} program (examples are given\-: \doxyref{vessel.\-cpp}{p.}{vessel_8cpp} and \doxyref{sorting.\-cpp}{p.}{sorting_8cpp}), just change \char`\"{}\-T\-A\-R\-G\-E\-T\char`\"{} in the file \char`\"{}\-Cellular\-Potts2.\-pro\char`\"{}.\section{Programs}\label{index_Example}
A small Cellular Potts tutorial making use of the example programs \doxyref{sorting.\-cpp}{p.}{sorting_8cpp} and \doxyref{vessel.\-cpp}{p.}{vessel_8cpp} is provided by the document \char`\"{}exercises.\-pdf\char`\"{} included in the source package.\section{Documentation}\label{index_Documentation}
An automatically generated class documentation is included in html/index.\-html.

A tutorial on C\-P\-M programming will soon come out as\-: Josephine T. Daub and Roeland M. H. Merks. Cell-\/based computational modeling of vascular morphogenesis using Tissue Simulation Toolkit. In\-: Vascular Morphogenesis. Domenico Ribatti (Ed.) Methods in Molecular Biology, in press.\section{References}\label{index_References}

\begin{DoxyItemize}
\item Glazier, J. A. and Graner, F. 1993. Simulation of the differential adhesion driven rearrangement of biological cells. Phys. Rev. E 47, 2128-\/2145.
\item Merks, R. M. H., Brodsky, S. V., Goligorsky, M. S., Newman, S. A. and Glazier, J. A., 2006. \doxyref{Cell}{p.}{classCell} elongation is key to in silico replication of in vitro vasculogenesis and subsequent remodelling. Dev. Biol. 289, 44-\/54.
\item Merks, R. M. H. and Glazier, J. A., 2005. A cell-\/centered approach to developmental biology. Phys. A. 352, 113-\/130.
\item Merks, R. M. H. and Glazier, J. A., 2006. Dynamic mechanisms of blood vessel growth. Nonlinearity 19, C1-\/\-C10.
\item Merks, R. M. H., Perryn, E. D., Shirinifard, A., and Glazier, J. A., 2008. Contact-\/inhibited chemotaxis in de novo and sprouting blood-\/vessel growth. P\-Lo\-S Comput Biol 4(9)\-: e1000163. 
\end{DoxyItemize}
