# Supplementary material for: Crawling and Gliding: A Computational Model for Shape-Driven Cell Migration
Source: PLoS Comput Biol. 2015 Oct 21;11(10):e1004280. doi: 10.1371/journal.pcbi.1004280 (PMC4619082; doi:10.1371/journal.pcbi.1004280)
Supplement: S1 Code — (ZIP) [file pcbi.1004280.s012.zip › release/tst/doc/latex/refman.tex]

\documentclass[twoside]{book}

% Packages required by doxygen
\usepackage{calc}
\usepackage{doxygen}
\usepackage{graphicx}
\usepackage[utf8]{inputenc}
\usepackage{makeidx}
\usepackage{multicol}
\usepackage{multirow}
\usepackage{textcomp}
\usepackage[table]{xcolor}

% Font selection
\usepackage[T1]{fontenc}
\usepackage{mathptmx}
\usepackage[scaled=.90]{helvet}
\usepackage{courier}
\usepackage{amssymb}
\usepackage{sectsty}
\renewcommand{\familydefault}{\sfdefault}
\allsectionsfont{%
  \fontseries{bc}\selectfont%
  \color{darkgray}%
}
\renewcommand{\DoxyLabelFont}{%
  \fontseries{bc}\selectfont%
  \color{darkgray}%
}

% Page & text layout
\usepackage{geometry}
\geometry{%
  a4paper,%
  top=2.5cm,%
  bottom=2.5cm,%
  left=2.5cm,%
  right=2.5cm%
}
\tolerance=750
\hfuzz=15pt
\hbadness=750
\setlength{\emergencystretch}{15pt}
\setlength{\parindent}{0cm}
\setlength{\parskip}{0.2cm}
\makeatletter
\renewcommand{\paragraph}{%
  \@startsection{paragraph}{4}{0ex}{-1.0ex}{1.0ex}{%
    \normalfont\normalsize\bfseries\SS@parafont%
  }%
}
\renewcommand{\subparagraph}{%
  \@startsection{subparagraph}{5}{0ex}{-1.0ex}{1.0ex}{%
    \normalfont\normalsize\bfseries\SS@subparafont%
  }%
}
\makeatother

% Headers & footers
\usepackage{fancyhdr}
\pagestyle{fancyplain}
\fancyhead[LE]{\fancyplain{}{\bfseries\thepage}}
\fancyhead[CE]{\fancyplain{}{}}
\fancyhead[RE]{\fancyplain{}{\bfseries\leftmark}}
\fancyhead[LO]{\fancyplain{}{\bfseries\rightmark}}
\fancyhead[CO]{\fancyplain{}{}}
\fancyhead[RO]{\fancyplain{}{\bfseries\thepage}}
\fancyfoot[LE]{\fancyplain{}{}}
\fancyfoot[CE]{\fancyplain{}{}}
\fancyfoot[RE]{\fancyplain{}{\bfseries\scriptsize Generated on Thu Aug 14 2014 22\-:04\-:01 for Tissue Simulation Toolkit by Doxygen }}
\fancyfoot[LO]{\fancyplain{}{\bfseries\scriptsize Generated on Thu Aug 14 2014 22\-:04\-:01 for Tissue Simulation Toolkit by Doxygen }}
\fancyfoot[CO]{\fancyplain{}{}}
\fancyfoot[RO]{\fancyplain{}{}}
\renewcommand{\footrulewidth}{0.4pt}
\renewcommand{\chaptermark}[1]{%
  \markboth{#1}{}%
}
\renewcommand{\sectionmark}[1]{%
  \markright{\thesection\ #1}%
}

% Indices & bibliography
\usepackage{natbib}
\usepackage[titles]{tocloft}
\setcounter{tocdepth}{3}
\setcounter{secnumdepth}{5}
\makeindex

% Custom commands
\newcommand{\clearemptydoublepage}{%
  \newpage{\pagestyle{empty}\cleardoublepage}%
}


%===== C O N T E N T S =====

\begin{document}

% Titlepage & ToC
\pagenumbering{roman}
\begin{titlepage}
\vspace*{7cm}
\begin{center}%
{\Large Tissue Simulation Toolkit \\[1ex]\large 0.\-1.\-4.\-1 }\\
\vspace*{1cm}
{\large Generated by Doxygen 1.8.6}\\
\vspace*{0.5cm}
{\small Thu Aug 14 2014 22:04:01}\\
\end{center}
\end{titlepage}
\clearemptydoublepage
\tableofcontents
\clearemptydoublepage
\pagenumbering{arabic}

%--- Begin generated contents ---
\chapter{Tissue Simulation Toolkit, v0.1.4.2}
\label{index}\input{index}
\chapter{Namespace Index}
\input{namespaces}
\chapter{Hierarchical Index}
\input{hierarchy}
\chapter{Class Index}
\input{annotated}
\chapter{File Index}
\input{files}
\chapter{Namespace Documentation}
\input{namespaceColourMode}
\chapter{Class Documentation}
\input{classCell}
\input{classCellularPotts}
\input{structco}
\input{classDir}
\input{classDish}
\input{classGraphics}
\input{classInfo}
\input{structli}
\input{classParameter}
\input{classPDE}
\input{classPoint}
\input{classQtGraphics}
\input{classX11Graphics}
\chapter{File Documentation}
\input{ca_8cpp}
\input{ca_8h}
\input{cell_8cpp}
\input{cell_8h}
\input{conrec_8cpp}
\input{conrec_8h}
\input{crash_8cpp}
\input{crash_8h}
\input{dish_8cpp}
\input{dish_8h}
\input{engulfment_8cpp}
\input{graph_8h}
\input{hull_8cpp}
\input{hull_8h}
\input{info_8cpp}
\input{info_8h}
\input{mainpage_8h}
\input{misc_8cpp}
\input{misc_8h}
\input{output_8cpp}
\input{output_8h}
\input{parameter_8cpp}
\input{parameter_8h}
\input{parse_8cpp}
\input{parse_8h}
\input{pde_8cpp}
\input{pde_8h}
\input{pushing_8cpp}
\input{qt3graph_8cpp}
\input{qtgraph_8cpp}
\input{qtgraph_8h}
\input{random_8cpp}
\input{random_8h}
\input{sorting_8cpp}
\input{sqr_8h}
\input{sticky_8h}
\input{tumor_8cpp}
\input{vessel_8cpp}
\input{warning_8cpp}
\input{warning_8h}
\input{x11graph_8cpp}
\input{x11graph_8h}
%--- End generated contents ---

% Index
\newpage
\phantomsection
\addcontentsline{toc}{chapter}{Index}
\printindex

\end{document}
