# Supplementary material for: Crawling and Gliding: A Computational Model for Shape-Driven Cell Migration
Source: PLoS Comput Biol. 2015 Oct 21;11(10):e1004280. doi: 10.1371/journal.pcbi.1004280 (PMC4619082; doi:10.1371/journal.pcbi.1004280)
Supplement: S1 Code — (ZIP) [file pcbi.1004280.s012.zip › release/tst/doc/latex/sticky_8h.tex]

\section{sticky.\-h File Reference}
\label{sticky_8h}\index{sticky.\-h@{sticky.\-h}}
This graph shows which files directly or indirectly include this file\-:
\nopagebreak
\begin{figure}[H]
\begin{center}
\leavevmode
\includegraphics[width=350pt]{sticky_8h__dep__incl}
\end{center}
\end{figure}
\subsection*{Macros}
\begin{DoxyCompactItemize}
\item 
\#define {\bf G\-R\-I\-D\-X}~100
\item 
\#define {\bf G\-R\-I\-D\-Y}~100
\item 
\#define {\bf M\-A\-X\-C\-E\-L\-L\-S}~1024 /$\ast$  beware  $\ast$/
\item 
\#define {\bf M\-A\-X\-N\-E\-I\-G\-H}~2054
\item 
\#define {\bf F\-A\-L\-S\-E}~0
\item 
\#define {\bf T\-R\-U\-E}~1
\item 
\#define {\bf O\-K}~1
\item 
\#define {\bf T\-E\-S\-T\-C\-E\-L\-L\-S}~1
\item 
\#define {\bf B\-O\-L\-T\-Z\-M\-A\-N\-N}~1024
\item 
\#define {\bf M\-A\-X\-S\-E\-E\-D}~65531349
\item 
\#define {\bf M\-A\-X\-H\-I\-S\-T}~4096
\item 
\#define {\bf M\-A\-X\-T\-Y\-P\-E}~256
\item 
\#define {\bf W\-H\-I\-T\-E}~0
\item 
\#define {\bf B\-L\-A\-C\-K}~1
\item 
\#define {\bf R\-E\-D}~2
\item 
\#define {\bf B\-L\-U\-E}~3
\item 
\#define {\bf G\-R\-E\-E\-N}~4
\item 
\#define {\bf M\-E\-D\-I\-U\-M}~0
\item 
\#define {\bf E\-M\-P\-T\-Y}~-\/1
\item 
\#define {\bf D\-I\-V}~1   /$\ast$ D\-I\-V 2$^\wedge$(\# of divbit) $\ast$/
\item 
\#define {\bf R\-E\-M\-A\-R\-K}~56
\item 
\#define {\bf H\-A\-S\-H\-C\-O\-L\-P\-R\-I\-M\-E}~255
\item 
\#define {\bf P\-L\-O\-T\-P\-E\-R\-I\-O\-D\-F\-R\-E\-Q\-U\-E\-N\-C\-Y}~25
\item 
\#define {\bf H\-O\-S\-T\-D\-E\-A\-D}~-\/20
\item 
\#define {\bf N\-U\-L\-L\-\_\-\-B\-E\-A\-S\-T}~-\/10
\item 
\#define {\bf O\-K\-\_\-\-B\-E\-A\-S\-T}~-\/5
\item 
\#define {\bf P\-M\-U\-T}~0.\-009
\item 
\#define {\bf P\-M\-U\-T2}~.\-1
\item 
\#define {\bf D\-M\-U\-T}~0.\-0021
\item 
\#define {\bf P\-C\-O}~0.
\item 
\#define {\bf N\-E\-T\-S\-I\-Z\-E}~29
\item 
\#define {\bf I\-N\-E\-T\-S\-I\-Z\-E}~16
\item 
\#define {\bf I\-N\-P\-\_\-\-P\-R\-O\-T}~16 /$\ast$ number of negative inputs (connectivity) $\ast$/
\item 
\#define {\bf P\-O\-T\-P\-R\-O\-T}~16 /$\ast$ number of potential proteins $\ast$/
\item 
\#define {\bf C\-O\-M\-M\-U\-N\-I\-C\-A\-T\-I\-O\-N}~2
\item 
\#define {\bf E\-N\-E\-R\-G\-Y\-O\-F\-F\-S\-E\-T}~8
\item 
\#define {\bf N\-H\-H\-I\-S\-T}~10
\item 
\#define {\bf N\-H\-\_\-\-T\-H}~0.\-5
\item 
\#define {\bf E\-N\-D\-O\-F\-S\-T\-A\-T\-E\-S}~1$<$$<$({\bf N\-E\-T\-S\-I\-Z\-E}+2)
\end{DoxyCompactItemize}
\subsection*{Functions}
\begin{DoxyCompactItemize}
\item 
double {\bf R\-A\-N\-D\-O\-M} ()
\end{DoxyCompactItemize}


\subsection{Macro Definition Documentation}
\index{sticky.\-h@{sticky.\-h}!B\-L\-A\-C\-K@{B\-L\-A\-C\-K}}
\index{B\-L\-A\-C\-K@{B\-L\-A\-C\-K}!sticky.h@{sticky.\-h}}
\subsubsection[{B\-L\-A\-C\-K}]{\setlength{\rightskip}{0pt plus 5cm}\#define B\-L\-A\-C\-K~1}\label{sticky_8h_a7b3b25cba33b07c303f3060fe41887f6}
\index{sticky.\-h@{sticky.\-h}!B\-L\-U\-E@{B\-L\-U\-E}}
\index{B\-L\-U\-E@{B\-L\-U\-E}!sticky.h@{sticky.\-h}}
\subsubsection[{B\-L\-U\-E}]{\setlength{\rightskip}{0pt plus 5cm}\#define B\-L\-U\-E~3}\label{sticky_8h_a79d10e672abb49ad63eeaa8aaef57c38}
\index{sticky.\-h@{sticky.\-h}!B\-O\-L\-T\-Z\-M\-A\-N\-N@{B\-O\-L\-T\-Z\-M\-A\-N\-N}}
\index{B\-O\-L\-T\-Z\-M\-A\-N\-N@{B\-O\-L\-T\-Z\-M\-A\-N\-N}!sticky.h@{sticky.\-h}}
\subsubsection[{B\-O\-L\-T\-Z\-M\-A\-N\-N}]{\setlength{\rightskip}{0pt plus 5cm}\#define B\-O\-L\-T\-Z\-M\-A\-N\-N~1024}\label{sticky_8h_aa1487dae81baa2e0a5643e7b571633a0}
\index{sticky.\-h@{sticky.\-h}!C\-O\-M\-M\-U\-N\-I\-C\-A\-T\-I\-O\-N@{C\-O\-M\-M\-U\-N\-I\-C\-A\-T\-I\-O\-N}}
\index{C\-O\-M\-M\-U\-N\-I\-C\-A\-T\-I\-O\-N@{C\-O\-M\-M\-U\-N\-I\-C\-A\-T\-I\-O\-N}!sticky.h@{sticky.\-h}}
\subsubsection[{C\-O\-M\-M\-U\-N\-I\-C\-A\-T\-I\-O\-N}]{\setlength{\rightskip}{0pt plus 5cm}\#define C\-O\-M\-M\-U\-N\-I\-C\-A\-T\-I\-O\-N~2}\label{sticky_8h_ab45c9753cd336b5f0cb5d278b5547562}
\index{sticky.\-h@{sticky.\-h}!D\-I\-V@{D\-I\-V}}
\index{D\-I\-V@{D\-I\-V}!sticky.h@{sticky.\-h}}
\subsubsection[{D\-I\-V}]{\setlength{\rightskip}{0pt plus 5cm}\#define D\-I\-V~1   /$\ast$ D\-I\-V 2$^\wedge$(\# of divbit) $\ast$/}\label{sticky_8h_a8295e0aed07a8923d8363ce46c7b08e2}
\index{sticky.\-h@{sticky.\-h}!D\-M\-U\-T@{D\-M\-U\-T}}
\index{D\-M\-U\-T@{D\-M\-U\-T}!sticky.h@{sticky.\-h}}
\subsubsection[{D\-M\-U\-T}]{\setlength{\rightskip}{0pt plus 5cm}\#define D\-M\-U\-T~0.\-0021}\label{sticky_8h_a589694e83256d29f3f17d77aa5ee1468}
\index{sticky.\-h@{sticky.\-h}!E\-M\-P\-T\-Y@{E\-M\-P\-T\-Y}}
\index{E\-M\-P\-T\-Y@{E\-M\-P\-T\-Y}!sticky.h@{sticky.\-h}}
\subsubsection[{E\-M\-P\-T\-Y}]{\setlength{\rightskip}{0pt plus 5cm}\#define E\-M\-P\-T\-Y~-\/1}\label{sticky_8h_a2b7cf2a3641be7b89138615764d60ba3}


Referenced by Cell\-::\-Clear\-J(), and Cellular\-Potts\-::\-Search\-Nand\-Plot().

\index{sticky.\-h@{sticky.\-h}!E\-N\-D\-O\-F\-S\-T\-A\-T\-E\-S@{E\-N\-D\-O\-F\-S\-T\-A\-T\-E\-S}}
\index{E\-N\-D\-O\-F\-S\-T\-A\-T\-E\-S@{E\-N\-D\-O\-F\-S\-T\-A\-T\-E\-S}!sticky.h@{sticky.\-h}}
\subsubsection[{E\-N\-D\-O\-F\-S\-T\-A\-T\-E\-S}]{\setlength{\rightskip}{0pt plus 5cm}\#define E\-N\-D\-O\-F\-S\-T\-A\-T\-E\-S~1$<$$<$({\bf N\-E\-T\-S\-I\-Z\-E}+2)}\label{sticky_8h_a033f79766aaf51515318d900472434c2}
\index{sticky.\-h@{sticky.\-h}!E\-N\-E\-R\-G\-Y\-O\-F\-F\-S\-E\-T@{E\-N\-E\-R\-G\-Y\-O\-F\-F\-S\-E\-T}}
\index{E\-N\-E\-R\-G\-Y\-O\-F\-F\-S\-E\-T@{E\-N\-E\-R\-G\-Y\-O\-F\-F\-S\-E\-T}!sticky.h@{sticky.\-h}}
\subsubsection[{E\-N\-E\-R\-G\-Y\-O\-F\-F\-S\-E\-T}]{\setlength{\rightskip}{0pt plus 5cm}\#define E\-N\-E\-R\-G\-Y\-O\-F\-F\-S\-E\-T~8}\label{sticky_8h_a4d27595b7aa889871960faee4f07be06}
\index{sticky.\-h@{sticky.\-h}!F\-A\-L\-S\-E@{F\-A\-L\-S\-E}}
\index{F\-A\-L\-S\-E@{F\-A\-L\-S\-E}!sticky.h@{sticky.\-h}}
\subsubsection[{F\-A\-L\-S\-E}]{\setlength{\rightskip}{0pt plus 5cm}\#define F\-A\-L\-S\-E~0}\label{sticky_8h_aa93f0eb578d23995850d61f7d61c55c1}
\index{sticky.\-h@{sticky.\-h}!G\-R\-E\-E\-N@{G\-R\-E\-E\-N}}
\index{G\-R\-E\-E\-N@{G\-R\-E\-E\-N}!sticky.h@{sticky.\-h}}
\subsubsection[{G\-R\-E\-E\-N}]{\setlength{\rightskip}{0pt plus 5cm}\#define G\-R\-E\-E\-N~4}\label{sticky_8h_acfbc006ea433ad708fdee3e82996e721}
\index{sticky.\-h@{sticky.\-h}!G\-R\-I\-D\-X@{G\-R\-I\-D\-X}}
\index{G\-R\-I\-D\-X@{G\-R\-I\-D\-X}!sticky.h@{sticky.\-h}}
\subsubsection[{G\-R\-I\-D\-X}]{\setlength{\rightskip}{0pt plus 5cm}\#define G\-R\-I\-D\-X~100}\label{sticky_8h_a3e873381dde6998ffa24155ca5bdc8db}
\index{sticky.\-h@{sticky.\-h}!G\-R\-I\-D\-Y@{G\-R\-I\-D\-Y}}
\index{G\-R\-I\-D\-Y@{G\-R\-I\-D\-Y}!sticky.h@{sticky.\-h}}
\subsubsection[{G\-R\-I\-D\-Y}]{\setlength{\rightskip}{0pt plus 5cm}\#define G\-R\-I\-D\-Y~100}\label{sticky_8h_a9e2c4c6919f2d65845459e082e408903}
\index{sticky.\-h@{sticky.\-h}!H\-A\-S\-H\-C\-O\-L\-P\-R\-I\-M\-E@{H\-A\-S\-H\-C\-O\-L\-P\-R\-I\-M\-E}}
\index{H\-A\-S\-H\-C\-O\-L\-P\-R\-I\-M\-E@{H\-A\-S\-H\-C\-O\-L\-P\-R\-I\-M\-E}!sticky.h@{sticky.\-h}}
\subsubsection[{H\-A\-S\-H\-C\-O\-L\-P\-R\-I\-M\-E}]{\setlength{\rightskip}{0pt plus 5cm}\#define H\-A\-S\-H\-C\-O\-L\-P\-R\-I\-M\-E~255}\label{sticky_8h_a722a6ac399fb2f267d981dbe03b9f19c}
\index{sticky.\-h@{sticky.\-h}!H\-O\-S\-T\-D\-E\-A\-D@{H\-O\-S\-T\-D\-E\-A\-D}}
\index{H\-O\-S\-T\-D\-E\-A\-D@{H\-O\-S\-T\-D\-E\-A\-D}!sticky.h@{sticky.\-h}}
\subsubsection[{H\-O\-S\-T\-D\-E\-A\-D}]{\setlength{\rightskip}{0pt plus 5cm}\#define H\-O\-S\-T\-D\-E\-A\-D~-\/20}\label{sticky_8h_affbffb2cda53ff0b083eb936fd6a63fc}
\index{sticky.\-h@{sticky.\-h}!I\-N\-E\-T\-S\-I\-Z\-E@{I\-N\-E\-T\-S\-I\-Z\-E}}
\index{I\-N\-E\-T\-S\-I\-Z\-E@{I\-N\-E\-T\-S\-I\-Z\-E}!sticky.h@{sticky.\-h}}
\subsubsection[{I\-N\-E\-T\-S\-I\-Z\-E}]{\setlength{\rightskip}{0pt plus 5cm}\#define I\-N\-E\-T\-S\-I\-Z\-E~16}\label{sticky_8h_adaa6d88422473ffa47ccb883655b6805}
\index{sticky.\-h@{sticky.\-h}!I\-N\-P\-\_\-\-P\-R\-O\-T@{I\-N\-P\-\_\-\-P\-R\-O\-T}}
\index{I\-N\-P\-\_\-\-P\-R\-O\-T@{I\-N\-P\-\_\-\-P\-R\-O\-T}!sticky.h@{sticky.\-h}}
\subsubsection[{I\-N\-P\-\_\-\-P\-R\-O\-T}]{\setlength{\rightskip}{0pt plus 5cm}\#define I\-N\-P\-\_\-\-P\-R\-O\-T~16 /$\ast$ number of negative inputs (connectivity) $\ast$/}\label{sticky_8h_a37e8ab1e4485febfad36a87cf7c02e46}
\index{sticky.\-h@{sticky.\-h}!M\-A\-X\-C\-E\-L\-L\-S@{M\-A\-X\-C\-E\-L\-L\-S}}
\index{M\-A\-X\-C\-E\-L\-L\-S@{M\-A\-X\-C\-E\-L\-L\-S}!sticky.h@{sticky.\-h}}
\subsubsection[{M\-A\-X\-C\-E\-L\-L\-S}]{\setlength{\rightskip}{0pt plus 5cm}\#define M\-A\-X\-C\-E\-L\-L\-S~1024 /$\ast$  beware  $\ast$/}\label{sticky_8h_aebdcd55375f6299449092ca0c4695243}
\index{sticky.\-h@{sticky.\-h}!M\-A\-X\-H\-I\-S\-T@{M\-A\-X\-H\-I\-S\-T}}
\index{M\-A\-X\-H\-I\-S\-T@{M\-A\-X\-H\-I\-S\-T}!sticky.h@{sticky.\-h}}
\subsubsection[{M\-A\-X\-H\-I\-S\-T}]{\setlength{\rightskip}{0pt plus 5cm}\#define M\-A\-X\-H\-I\-S\-T~4096}\label{sticky_8h_a41ba038635d6b8c9533fdfc5e2cf55d6}
\index{sticky.\-h@{sticky.\-h}!M\-A\-X\-N\-E\-I\-G\-H@{M\-A\-X\-N\-E\-I\-G\-H}}
\index{M\-A\-X\-N\-E\-I\-G\-H@{M\-A\-X\-N\-E\-I\-G\-H}!sticky.h@{sticky.\-h}}
\subsubsection[{M\-A\-X\-N\-E\-I\-G\-H}]{\setlength{\rightskip}{0pt plus 5cm}\#define M\-A\-X\-N\-E\-I\-G\-H~2054}\label{sticky_8h_a2b7287bc638f867d58fe5d48703fbb03}
\index{sticky.\-h@{sticky.\-h}!M\-A\-X\-S\-E\-E\-D@{M\-A\-X\-S\-E\-E\-D}}
\index{M\-A\-X\-S\-E\-E\-D@{M\-A\-X\-S\-E\-E\-D}!sticky.h@{sticky.\-h}}
\subsubsection[{M\-A\-X\-S\-E\-E\-D}]{\setlength{\rightskip}{0pt plus 5cm}\#define M\-A\-X\-S\-E\-E\-D~65531349}\label{sticky_8h_a137e5553fa04907d478f603885f01548}
\index{sticky.\-h@{sticky.\-h}!M\-A\-X\-T\-Y\-P\-E@{M\-A\-X\-T\-Y\-P\-E}}
\index{M\-A\-X\-T\-Y\-P\-E@{M\-A\-X\-T\-Y\-P\-E}!sticky.h@{sticky.\-h}}
\subsubsection[{M\-A\-X\-T\-Y\-P\-E}]{\setlength{\rightskip}{0pt plus 5cm}\#define M\-A\-X\-T\-Y\-P\-E~256}\label{sticky_8h_afa3b7bd558114ea80d4a13d732b53dde}
\index{sticky.\-h@{sticky.\-h}!M\-E\-D\-I\-U\-M@{M\-E\-D\-I\-U\-M}}
\index{M\-E\-D\-I\-U\-M@{M\-E\-D\-I\-U\-M}!sticky.h@{sticky.\-h}}
\subsubsection[{M\-E\-D\-I\-U\-M}]{\setlength{\rightskip}{0pt plus 5cm}\#define M\-E\-D\-I\-U\-M~0}\label{sticky_8h_a455b219d48b21108576f53129be38c32}
\index{sticky.\-h@{sticky.\-h}!N\-E\-T\-S\-I\-Z\-E@{N\-E\-T\-S\-I\-Z\-E}}
\index{N\-E\-T\-S\-I\-Z\-E@{N\-E\-T\-S\-I\-Z\-E}!sticky.h@{sticky.\-h}}
\subsubsection[{N\-E\-T\-S\-I\-Z\-E}]{\setlength{\rightskip}{0pt plus 5cm}\#define N\-E\-T\-S\-I\-Z\-E~29}\label{sticky_8h_a1a35ff780ff7a491a27e5f5398a39916}
\index{sticky.\-h@{sticky.\-h}!N\-H\-\_\-\-T\-H@{N\-H\-\_\-\-T\-H}}
\index{N\-H\-\_\-\-T\-H@{N\-H\-\_\-\-T\-H}!sticky.h@{sticky.\-h}}
\subsubsection[{N\-H\-\_\-\-T\-H}]{\setlength{\rightskip}{0pt plus 5cm}\#define N\-H\-\_\-\-T\-H~0.\-5}\label{sticky_8h_ac52a6e7a1de4af11e3b76bd9ee1898d2}
\index{sticky.\-h@{sticky.\-h}!N\-H\-H\-I\-S\-T@{N\-H\-H\-I\-S\-T}}
\index{N\-H\-H\-I\-S\-T@{N\-H\-H\-I\-S\-T}!sticky.h@{sticky.\-h}}
\subsubsection[{N\-H\-H\-I\-S\-T}]{\setlength{\rightskip}{0pt plus 5cm}\#define N\-H\-H\-I\-S\-T~10}\label{sticky_8h_aa70e07fe7bdad62c8b9cf0b91e21104f}
\index{sticky.\-h@{sticky.\-h}!N\-U\-L\-L\-\_\-\-B\-E\-A\-S\-T@{N\-U\-L\-L\-\_\-\-B\-E\-A\-S\-T}}
\index{N\-U\-L\-L\-\_\-\-B\-E\-A\-S\-T@{N\-U\-L\-L\-\_\-\-B\-E\-A\-S\-T}!sticky.h@{sticky.\-h}}
\subsubsection[{N\-U\-L\-L\-\_\-\-B\-E\-A\-S\-T}]{\setlength{\rightskip}{0pt plus 5cm}\#define N\-U\-L\-L\-\_\-\-B\-E\-A\-S\-T~-\/10}\label{sticky_8h_ae6a4e91343e3d4972a664d1a4be283f8}
\index{sticky.\-h@{sticky.\-h}!O\-K@{O\-K}}
\index{O\-K@{O\-K}!sticky.h@{sticky.\-h}}
\subsubsection[{O\-K}]{\setlength{\rightskip}{0pt plus 5cm}\#define O\-K~1}\label{sticky_8h_aba51915c87d64af47fb1cc59348961c9}
\index{sticky.\-h@{sticky.\-h}!O\-K\-\_\-\-B\-E\-A\-S\-T@{O\-K\-\_\-\-B\-E\-A\-S\-T}}
\index{O\-K\-\_\-\-B\-E\-A\-S\-T@{O\-K\-\_\-\-B\-E\-A\-S\-T}!sticky.h@{sticky.\-h}}
\subsubsection[{O\-K\-\_\-\-B\-E\-A\-S\-T}]{\setlength{\rightskip}{0pt plus 5cm}\#define O\-K\-\_\-\-B\-E\-A\-S\-T~-\/5}\label{sticky_8h_ac8bdd93ad3cd3be1e1d3d8afad542497}
\index{sticky.\-h@{sticky.\-h}!P\-C\-O@{P\-C\-O}}
\index{P\-C\-O@{P\-C\-O}!sticky.h@{sticky.\-h}}
\subsubsection[{P\-C\-O}]{\setlength{\rightskip}{0pt plus 5cm}\#define P\-C\-O~0.}\label{sticky_8h_a7a089b66e242231a852fb911ea4ca636}
\index{sticky.\-h@{sticky.\-h}!P\-L\-O\-T\-P\-E\-R\-I\-O\-D\-F\-R\-E\-Q\-U\-E\-N\-C\-Y@{P\-L\-O\-T\-P\-E\-R\-I\-O\-D\-F\-R\-E\-Q\-U\-E\-N\-C\-Y}}
\index{P\-L\-O\-T\-P\-E\-R\-I\-O\-D\-F\-R\-E\-Q\-U\-E\-N\-C\-Y@{P\-L\-O\-T\-P\-E\-R\-I\-O\-D\-F\-R\-E\-Q\-U\-E\-N\-C\-Y}!sticky.h@{sticky.\-h}}
\subsubsection[{P\-L\-O\-T\-P\-E\-R\-I\-O\-D\-F\-R\-E\-Q\-U\-E\-N\-C\-Y}]{\setlength{\rightskip}{0pt plus 5cm}\#define P\-L\-O\-T\-P\-E\-R\-I\-O\-D\-F\-R\-E\-Q\-U\-E\-N\-C\-Y~25}\label{sticky_8h_ab378a69d1d734ac99bf650f87e407e07}
\index{sticky.\-h@{sticky.\-h}!P\-M\-U\-T@{P\-M\-U\-T}}
\index{P\-M\-U\-T@{P\-M\-U\-T}!sticky.h@{sticky.\-h}}
\subsubsection[{P\-M\-U\-T}]{\setlength{\rightskip}{0pt plus 5cm}\#define P\-M\-U\-T~0.\-009}\label{sticky_8h_af7a24d0d49a3310aea7c7eabb4834a5e}
\index{sticky.\-h@{sticky.\-h}!P\-M\-U\-T2@{P\-M\-U\-T2}}
\index{P\-M\-U\-T2@{P\-M\-U\-T2}!sticky.h@{sticky.\-h}}
\subsubsection[{P\-M\-U\-T2}]{\setlength{\rightskip}{0pt plus 5cm}\#define P\-M\-U\-T2~.\-1}\label{sticky_8h_ad4e4ff849ff6e653cbb4beb30e65de80}
\index{sticky.\-h@{sticky.\-h}!P\-O\-T\-P\-R\-O\-T@{P\-O\-T\-P\-R\-O\-T}}
\index{P\-O\-T\-P\-R\-O\-T@{P\-O\-T\-P\-R\-O\-T}!sticky.h@{sticky.\-h}}
\subsubsection[{P\-O\-T\-P\-R\-O\-T}]{\setlength{\rightskip}{0pt plus 5cm}\#define P\-O\-T\-P\-R\-O\-T~16 /$\ast$ number of potential proteins $\ast$/}\label{sticky_8h_a1689f56af09ad8a248d4afe4d05e18a4}
\index{sticky.\-h@{sticky.\-h}!R\-E\-D@{R\-E\-D}}
\index{R\-E\-D@{R\-E\-D}!sticky.h@{sticky.\-h}}
\subsubsection[{R\-E\-D}]{\setlength{\rightskip}{0pt plus 5cm}\#define R\-E\-D~2}\label{sticky_8h_a8d23feea868a983c8c2b661e1e16972f}
\index{sticky.\-h@{sticky.\-h}!R\-E\-M\-A\-R\-K@{R\-E\-M\-A\-R\-K}}
\index{R\-E\-M\-A\-R\-K@{R\-E\-M\-A\-R\-K}!sticky.h@{sticky.\-h}}
\subsubsection[{R\-E\-M\-A\-R\-K}]{\setlength{\rightskip}{0pt plus 5cm}\#define R\-E\-M\-A\-R\-K~56}\label{sticky_8h_ace9fba7267bf6a9a92654ce7f25c5516}
\index{sticky.\-h@{sticky.\-h}!T\-E\-S\-T\-C\-E\-L\-L\-S@{T\-E\-S\-T\-C\-E\-L\-L\-S}}
\index{T\-E\-S\-T\-C\-E\-L\-L\-S@{T\-E\-S\-T\-C\-E\-L\-L\-S}!sticky.h@{sticky.\-h}}
\subsubsection[{T\-E\-S\-T\-C\-E\-L\-L\-S}]{\setlength{\rightskip}{0pt plus 5cm}\#define T\-E\-S\-T\-C\-E\-L\-L\-S~1}\label{sticky_8h_aca55abd7a8e8b4195a0323a1a6a2e79c}
\index{sticky.\-h@{sticky.\-h}!T\-R\-U\-E@{T\-R\-U\-E}}
\index{T\-R\-U\-E@{T\-R\-U\-E}!sticky.h@{sticky.\-h}}
\subsubsection[{T\-R\-U\-E}]{\setlength{\rightskip}{0pt plus 5cm}\#define T\-R\-U\-E~1}\label{sticky_8h_aa8cecfc5c5c054d2875c03e77b7be15d}
\index{sticky.\-h@{sticky.\-h}!W\-H\-I\-T\-E@{W\-H\-I\-T\-E}}
\index{W\-H\-I\-T\-E@{W\-H\-I\-T\-E}!sticky.h@{sticky.\-h}}
\subsubsection[{W\-H\-I\-T\-E}]{\setlength{\rightskip}{0pt plus 5cm}\#define W\-H\-I\-T\-E~0}\label{sticky_8h_a87b537f5fa5c109d3c05c13d6b18f382}


\subsection{Function Documentation}
\index{sticky.\-h@{sticky.\-h}!R\-A\-N\-D\-O\-M@{R\-A\-N\-D\-O\-M}}
\index{R\-A\-N\-D\-O\-M@{R\-A\-N\-D\-O\-M}!sticky.h@{sticky.\-h}}
\subsubsection[{R\-A\-N\-D\-O\-M}]{\setlength{\rightskip}{0pt plus 5cm}double R\-A\-N\-D\-O\-M (
\begin{DoxyParamCaption}
\item[{void}]{}
\end{DoxyParamCaption}
)}\label{sticky_8h_af26e98955ff2eaaa6f4ee6b09ca07342}
\begin{DoxyReturn}{Returns}
A random double between 0 and 1 
\end{DoxyReturn}


References F\-A\-C, M\-B\-I\-G, M\-S\-E\-E\-D, and M\-Z.


Referenced by Cellular\-Potts\-::\-Amoebae\-Move(), Cellular\-Potts\-::\-Grow\-In\-Cells(), Random\-Number(), and Seed().
