# Supplementary material for: Crawling and Gliding: A Computational Model for Shape-Driven Cell Migration
Source: PLoS Comput Biol. 2015 Oct 21;11(10):e1004280. doi: 10.1371/journal.pcbi.1004280 (PMC4619082; doi:10.1371/journal.pcbi.1004280)
Supplement: S1 Code — (ZIP) [file pcbi.1004280.s012.zip › release/tst/doc/latex/misc_8h.tex]

\section{misc.\-h File Reference}
\label{misc_8h}\index{misc.\-h@{misc.\-h}}
This graph shows which files directly or indirectly include this file\-:
\nopagebreak
\begin{figure}[H]
\begin{center}
\leavevmode
\includegraphics[width=96pt]{misc_8h__dep__incl}
\end{center}
\end{figure}
\subsection*{Macros}
\begin{DoxyCompactItemize}
\item 
\#define {\bf F\-A\-L\-S\-E}~0
\item 
\#define {\bf T\-R\-U\-E}~1
\item 
\#define {\bf O\-K}~1
\item 
\#define {\bf R\-E\-M\-A\-R\-K}~56
\end{DoxyCompactItemize}
\subsection*{Functions}
\begin{DoxyCompactItemize}
\item 
int {\bf Read\-Number} (F\-I\-L\-E $\ast$file, int $\ast$number)
\item 
int {\bf Yes\-No\-P} (const char $\ast$message)
\item 
char $\ast$ {\bf Get\-File\-Name} (const char $\ast$message, const char $\ast$ftype)
\item 
int {\bf File\-Exists} (F\-I\-L\-E $\ast$$\ast$fp, const char $\ast$fname, const char $\ast$ftype)
\item 
int {\bf Read\-Double} (F\-I\-L\-E $\ast$file, double $\ast$number)
\end{DoxyCompactItemize}


\subsection{Macro Definition Documentation}
\index{misc.\-h@{misc.\-h}!F\-A\-L\-S\-E@{F\-A\-L\-S\-E}}
\index{F\-A\-L\-S\-E@{F\-A\-L\-S\-E}!misc.h@{misc.\-h}}
\subsubsection[{F\-A\-L\-S\-E}]{\setlength{\rightskip}{0pt plus 5cm}\#define F\-A\-L\-S\-E~0}\label{misc_8h_aa93f0eb578d23995850d61f7d61c55c1}


Referenced by File\-Exists(), File\-Exists\-P(), Get\-File\-Name(), Open\-File\-And\-Check\-Existance(), Open\-Read\-File(), and Yes\-No\-P().

\index{misc.\-h@{misc.\-h}!O\-K@{O\-K}}
\index{O\-K@{O\-K}!misc.h@{misc.\-h}}
\subsubsection[{O\-K}]{\setlength{\rightskip}{0pt plus 5cm}\#define O\-K~1}\label{misc_8h_aba51915c87d64af47fb1cc59348961c9}


Referenced by Read\-Double(), and Read\-Number().

\index{misc.\-h@{misc.\-h}!R\-E\-M\-A\-R\-K@{R\-E\-M\-A\-R\-K}}
\index{R\-E\-M\-A\-R\-K@{R\-E\-M\-A\-R\-K}!misc.h@{misc.\-h}}
\subsubsection[{R\-E\-M\-A\-R\-K}]{\setlength{\rightskip}{0pt plus 5cm}\#define R\-E\-M\-A\-R\-K~56}\label{misc_8h_ace9fba7267bf6a9a92654ce7f25c5516}


Referenced by Read\-Double(), and Read\-Number().

\index{misc.\-h@{misc.\-h}!T\-R\-U\-E@{T\-R\-U\-E}}
\index{T\-R\-U\-E@{T\-R\-U\-E}!misc.h@{misc.\-h}}
\subsubsection[{T\-R\-U\-E}]{\setlength{\rightskip}{0pt plus 5cm}\#define T\-R\-U\-E~1}\label{misc_8h_aa8cecfc5c5c054d2875c03e77b7be15d}


Referenced by File\-Exists(), File\-Exists\-P(), Get\-File\-Name(), Open\-File\-And\-Check\-Existance(), Open\-Write\-File(), X11\-Graphics\-::\-Replace\-Beast(), and Yes\-No\-P().


\subsection{Function Documentation}
\index{misc.\-h@{misc.\-h}!File\-Exists@{File\-Exists}}
\index{File\-Exists@{File\-Exists}!misc.h@{misc.\-h}}
\subsubsection[{File\-Exists}]{\setlength{\rightskip}{0pt plus 5cm}int File\-Exists (
\begin{DoxyParamCaption}
\item[{F\-I\-L\-E $\ast$$\ast$}]{fp, }
\item[{const char $\ast$}]{fname, }
\item[{const char $\ast$}]{ftype}
\end{DoxyParamCaption}
)}\label{misc_8h_ae59164878311b840e5846c64ae238126}


References F\-A\-L\-S\-E, and T\-R\-U\-E.


Referenced by Get\-File\-Name().

\index{misc.\-h@{misc.\-h}!Get\-File\-Name@{Get\-File\-Name}}
\index{Get\-File\-Name@{Get\-File\-Name}!misc.h@{misc.\-h}}
\subsubsection[{Get\-File\-Name}]{\setlength{\rightskip}{0pt plus 5cm}char$\ast$ Get\-File\-Name (
\begin{DoxyParamCaption}
\item[{const char $\ast$}]{message, }
\item[{const char $\ast$}]{ftype}
\end{DoxyParamCaption}
)}\label{misc_8h_afbd8290f9c5b53b8ec8b86a06bdd6ac0}


References F\-A\-L\-S\-E, File\-Exists(), T\-R\-U\-E, and Yes\-No\-P().

\index{misc.\-h@{misc.\-h}!Read\-Double@{Read\-Double}}
\index{Read\-Double@{Read\-Double}!misc.h@{misc.\-h}}
\subsubsection[{Read\-Double}]{\setlength{\rightskip}{0pt plus 5cm}int Read\-Double (
\begin{DoxyParamCaption}
\item[{F\-I\-L\-E $\ast$}]{file, }
\item[{double $\ast$}]{number}
\end{DoxyParamCaption}
)}\label{misc_8h_a1065caf5bb7bf5a871c0bb6cce4e5d69}


References O\-K, and R\-E\-M\-A\-R\-K.


Referenced by Info\-::\-Menu().

\index{misc.\-h@{misc.\-h}!Read\-Number@{Read\-Number}}
\index{Read\-Number@{Read\-Number}!misc.h@{misc.\-h}}
\subsubsection[{Read\-Number}]{\setlength{\rightskip}{0pt plus 5cm}int Read\-Number (
\begin{DoxyParamCaption}
\item[{F\-I\-L\-E $\ast$}]{file, }
\item[{int $\ast$}]{number}
\end{DoxyParamCaption}
)}\label{misc_8h_ab1000566635b3292ea889a41b92f12b2}
P\-U\-B\-L\-I\-C 

References O\-K, and R\-E\-M\-A\-R\-K.

\index{misc.\-h@{misc.\-h}!Yes\-No\-P@{Yes\-No\-P}}
\index{Yes\-No\-P@{Yes\-No\-P}!misc.h@{misc.\-h}}
\subsubsection[{Yes\-No\-P}]{\setlength{\rightskip}{0pt plus 5cm}int Yes\-No\-P (
\begin{DoxyParamCaption}
\item[{const char $\ast$}]{message}
\end{DoxyParamCaption}
)}\label{misc_8h_aa67ef0a1d41408ed07b342be6de4c37c}
