# Supplementary material for: Crawling and Gliding: A Computational Model for Shape-Driven Cell Migration
Source: PLoS Comput Biol. 2015 Oct 21;11(10):e1004280. doi: 10.1371/journal.pcbi.1004280 (PMC4619082; doi:10.1371/journal.pcbi.1004280)
Supplement: S1 Code — (ZIP) [file pcbi.1004280.s012.zip › release/tst/doc/latex/qt3graph_8cpp.tex]

\section{qt3graph.\-cpp File Reference}
\label{qt3graph_8cpp}\index{qt3graph.\-cpp@{qt3graph.\-cpp}}
{\ttfamily \#include $<$qapplication.\-h$>$}\\*
{\ttfamily \#include $<$qwidget.\-h$>$}\\*
{\ttfamily \#include $<$qlabel.\-h$>$}\\*
{\ttfamily \#include $<$qpainter.\-h$>$}\\*
{\ttfamily \#include $<$qpicture.\-h$>$}\\*
{\ttfamily \#include $<$malloc.\-h$>$}\\*
{\ttfamily \#include $<$iostream$>$}\\*
{\ttfamily \#include $<$qtimer.\-h$>$}\\*
{\ttfamily \#include $<$qpixmap.\-h$>$}\\*
{\ttfamily \#include $<$qimage.\-h$>$}\\*
{\ttfamily \#include $<$qstrlist.\-h$>$}\\*
{\ttfamily \#include \char`\"{}qtgraph.\-h\char`\"{}}\\*
{\ttfamily \#include \char`\"{}parameter.\-h\char`\"{}}\\*
Include dependency graph for qt3graph.\-cpp\-:
\nopagebreak
\begin{figure}[H]
\begin{center}
\leavevmode
\includegraphics[width=350pt]{qt3graph_8cpp__incl}
\end{center}
\end{figure}
