# Supplementary material for: Crawling and Gliding: A Computational Model for Shape-Driven Cell Migration
Source: PLoS Comput Biol. 2015 Oct 21;11(10):e1004280. doi: 10.1371/journal.pcbi.1004280 (PMC4619082; doi:10.1371/journal.pcbi.1004280)
Supplement: S1 Code — (ZIP) [file pcbi.1004280.s012.zip › release/tst/doc/latex/crash_8h.tex]

\section{crash.\-h File Reference}
\label{crash_8h}\index{crash.\-h@{crash.\-h}}
This graph shows which files directly or indirectly include this file\-:
\nopagebreak
\begin{figure}[H]
\begin{center}
\leavevmode
\includegraphics[width=310pt]{crash_8h__dep__incl}
\end{center}
\end{figure}
\subsection*{Functions}
\begin{DoxyCompactItemize}
\item 
void {\bf Start\-S\-I\-G\-I\-N\-T\-Handling} ()
\item 
void {\bf Handle\-S\-I\-G\-I\-N\-T} (int dummy)
\item 
void {\bf Start\-S\-I\-G\-S\-E\-G\-V\-Handling} ()
\item 
void {\bf Handle\-S\-I\-G\-S\-E\-G\-V} (int dummy)
\item 
void {\bf Nice\-Message} ()
\item 
void {\bf Memory\-Warning} (void)
\item 
void {\bf Crash} (char $\ast$message)
\end{DoxyCompactItemize}


\subsection{Function Documentation}
\index{crash.\-h@{crash.\-h}!Crash@{Crash}}
\index{Crash@{Crash}!crash.h@{crash.\-h}}
\subsubsection[{Crash}]{\setlength{\rightskip}{0pt plus 5cm}void Crash (
\begin{DoxyParamCaption}
\item[{char $\ast$}]{message}
\end{DoxyParamCaption}
)}\label{crash_8h_aa1a68e59048ea7e4b1e8ec147425715f}


Referenced by Handle\-S\-I\-G\-I\-N\-T(), Handle\-S\-I\-G\-S\-E\-G\-V(), and Memory\-Warning().

\index{crash.\-h@{crash.\-h}!Handle\-S\-I\-G\-I\-N\-T@{Handle\-S\-I\-G\-I\-N\-T}}
\index{Handle\-S\-I\-G\-I\-N\-T@{Handle\-S\-I\-G\-I\-N\-T}!crash.h@{crash.\-h}}
\subsubsection[{Handle\-S\-I\-G\-I\-N\-T}]{\setlength{\rightskip}{0pt plus 5cm}void Handle\-S\-I\-G\-I\-N\-T (
\begin{DoxyParamCaption}
\item[{int}]{dummy}
\end{DoxyParamCaption}
)}\label{crash_8h_a9204dc74d558cf88808a07563c0720e7}


References Crash().


Referenced by Start\-S\-I\-G\-I\-N\-T\-Handling().

\index{crash.\-h@{crash.\-h}!Handle\-S\-I\-G\-S\-E\-G\-V@{Handle\-S\-I\-G\-S\-E\-G\-V}}
\index{Handle\-S\-I\-G\-S\-E\-G\-V@{Handle\-S\-I\-G\-S\-E\-G\-V}!crash.h@{crash.\-h}}
\subsubsection[{Handle\-S\-I\-G\-S\-E\-G\-V}]{\setlength{\rightskip}{0pt plus 5cm}void Handle\-S\-I\-G\-S\-E\-G\-V (
\begin{DoxyParamCaption}
\item[{int}]{dummy}
\end{DoxyParamCaption}
)}\label{crash_8h_a8b93c1fe9e113ae0de5b3fec7d9c96c3}


References Crash().


Referenced by Start\-S\-I\-G\-S\-E\-G\-V\-Handling().

\index{crash.\-h@{crash.\-h}!Memory\-Warning@{Memory\-Warning}}
\index{Memory\-Warning@{Memory\-Warning}!crash.h@{crash.\-h}}
\subsubsection[{Memory\-Warning}]{\setlength{\rightskip}{0pt plus 5cm}void Memory\-Warning (
\begin{DoxyParamCaption}
\item[{void}]{}
\end{DoxyParamCaption}
)}\label{crash_8h_aa7a71c80db8162c3dbcf8d4343abd3eb}


References Crash().


Referenced by Cellular\-Potts\-::\-Allocate\-Sigma(), P\-D\-E\-::\-Allocate\-Sigma(), Cellular\-Potts\-::\-Find\-Cell\-Directions(), Cellular\-Potts\-::\-Grow\-In\-Cells(), Cellular\-Potts\-::\-Read\-Zygote\-Picture(), and Cellular\-Potts\-::\-Search\-Nand\-Plot().

\index{crash.\-h@{crash.\-h}!Nice\-Message@{Nice\-Message}}
\index{Nice\-Message@{Nice\-Message}!crash.h@{crash.\-h}}
\subsubsection[{Nice\-Message}]{\setlength{\rightskip}{0pt plus 5cm}void Nice\-Message (
\begin{DoxyParamCaption}
{}
\end{DoxyParamCaption}
)}\label{crash_8h_a12d2cdb667c7fc02143f95f6caf5b299}


Referenced by Start\-S\-I\-G\-I\-N\-T\-Handling().

\index{crash.\-h@{crash.\-h}!Start\-S\-I\-G\-I\-N\-T\-Handling@{Start\-S\-I\-G\-I\-N\-T\-Handling}}
\index{Start\-S\-I\-G\-I\-N\-T\-Handling@{Start\-S\-I\-G\-I\-N\-T\-Handling}!crash.h@{crash.\-h}}
\subsubsection[{Start\-S\-I\-G\-I\-N\-T\-Handling}]{\setlength{\rightskip}{0pt plus 5cm}void Start\-S\-I\-G\-I\-N\-T\-Handling (
\begin{DoxyParamCaption}
{}
\end{DoxyParamCaption}
)}\label{crash_8h_a8f556bfd09e856fb90fcd0d8569102ac}


References Handle\-S\-I\-G\-I\-N\-T(), and Nice\-Message().

\index{crash.\-h@{crash.\-h}!Start\-S\-I\-G\-S\-E\-G\-V\-Handling@{Start\-S\-I\-G\-S\-E\-G\-V\-Handling}}
\index{Start\-S\-I\-G\-S\-E\-G\-V\-Handling@{Start\-S\-I\-G\-S\-E\-G\-V\-Handling}!crash.h@{crash.\-h}}
\subsubsection[{Start\-S\-I\-G\-S\-E\-G\-V\-Handling}]{\setlength{\rightskip}{0pt plus 5cm}void Start\-S\-I\-G\-S\-E\-G\-V\-Handling (
\begin{DoxyParamCaption}
{}
\end{DoxyParamCaption}
)}\label{crash_8h_ad8a6bbf5a9b18ae6a4f66ae84d16d48a}


References Handle\-S\-I\-G\-S\-E\-G\-V().
