# Supplementary material for: Crawling and Gliding: A Computational Model for Shape-Driven Cell Migration
Source: PLoS Comput Biol. 2015 Oct 21;11(10):e1004280. doi: 10.1371/journal.pcbi.1004280 (PMC4619082; doi:10.1371/journal.pcbi.1004280)
Supplement: S1 Code — (ZIP) [file pcbi.1004280.s012.zip › release/tst/doc/latex/vessel_8cpp.tex]

\section{vessel.\-cpp File Reference}
\label{vessel_8cpp}\index{vessel.\-cpp@{vessel.\-cpp}}
{\ttfamily \#include $<$stdio.\-h$>$}\\*
{\ttfamily \#include $<$malloc.\-h$>$}\\*
{\ttfamily \#include $<$iostream$>$}\\*
{\ttfamily \#include $<$cstdlib$>$}\\*
{\ttfamily \#include $<$algorithm$>$}\\*
{\ttfamily \#include $<$fstream$>$}\\*
{\ttfamily \#include $<$math.\-h$>$}\\*
{\ttfamily \#include \char`\"{}dish.\-h\char`\"{}}\\*
{\ttfamily \#include \char`\"{}random.\-h\char`\"{}}\\*
{\ttfamily \#include \char`\"{}cell.\-h\char`\"{}}\\*
{\ttfamily \#include \char`\"{}info.\-h\char`\"{}}\\*
{\ttfamily \#include \char`\"{}parameter.\-h\char`\"{}}\\*
{\ttfamily \#include \char`\"{}sqr.\-h\char`\"{}}\\*
{\ttfamily \#include \char`\"{}x11graph.\-h\char`\"{}}\\*
Include dependency graph for vessel.\-cpp\-:
\nopagebreak
\begin{figure}[H]
\begin{center}
\leavevmode
\includegraphics[width=350pt]{vessel_8cpp__incl}
\end{center}
\end{figure}
