# Supplementary material for: Crawling and Gliding: A Computational Model for Shape-Driven Cell Migration
Source: PLoS Comput Biol. 2015 Oct 21;11(10):e1004280. doi: 10.1371/journal.pcbi.1004280 (PMC4619082; doi:10.1371/journal.pcbi.1004280)
Supplement: S1 Code — (ZIP) [file pcbi.1004280.s012.zip › release/tst/doc/latex/hull_8cpp.tex]

\section{hull.\-cpp File Reference}
\label{hull_8cpp}\index{hull.\-cpp@{hull.\-cpp}}
{\ttfamily \#include \char`\"{}hull.\-h\char`\"{}}\\*
Include dependency graph for hull.\-cpp\-:
\nopagebreak
\begin{figure}[H]
\begin{center}
\leavevmode
\includegraphics[width=94pt]{hull_8cpp__incl}
\end{center}
\end{figure}
\subsection*{Functions}
\begin{DoxyCompactItemize}
\item 
float {\bf is\-Left} ({\bf Point} P0, {\bf Point} P1, {\bf Point} P2)
\item 
int {\bf chain\-Hull\-\_\-2\-D} ({\bf Point} $\ast$P, int n, {\bf Point} $\ast$H)
\end{DoxyCompactItemize}


\subsection{Function Documentation}
\index{hull.\-cpp@{hull.\-cpp}!chain\-Hull\-\_\-2\-D@{chain\-Hull\-\_\-2\-D}}
\index{chain\-Hull\-\_\-2\-D@{chain\-Hull\-\_\-2\-D}!hull.cpp@{hull.\-cpp}}
\subsubsection[{chain\-Hull\-\_\-2\-D}]{\setlength{\rightskip}{0pt plus 5cm}int chain\-Hull\-\_\-2\-D (
\begin{DoxyParamCaption}
\item[{{\bf Point} $\ast$}]{P, }
\item[{int}]{n, }
\item[{{\bf Point} $\ast$}]{H}
\end{DoxyParamCaption}
)}\label{hull_8cpp_ad687868582cf5cc0fe52ae4d93f319cb}


References is\-Left(), and Point\-::x.


Referenced by Cellular\-Potts\-::\-Compactness(), and Cellular\-Potts\-::\-Draw\-Convex\-Hull().

\index{hull.\-cpp@{hull.\-cpp}!is\-Left@{is\-Left}}
\index{is\-Left@{is\-Left}!hull.cpp@{hull.\-cpp}}
\subsubsection[{is\-Left}]{\setlength{\rightskip}{0pt plus 5cm}float is\-Left (
\begin{DoxyParamCaption}
\item[{{\bf Point}}]{P0, }
\item[{{\bf Point}}]{P1, }
\item[{{\bf Point}}]{P2}
\end{DoxyParamCaption}
)\hspace{0.3cm}{\ttfamily [inline]}}\label{hull_8cpp_a1c45750c2758d03b8387378f556b4ee8}


References Point\-::x, and Point\-::y.


Referenced by chain\-Hull\-\_\-2\-D().
