# Supplementary material for: Crawling and Gliding: A Computational Model for Shape-Driven Cell Migration
Source: PLoS Comput Biol. 2015 Oct 21;11(10):e1004280. doi: 10.1371/journal.pcbi.1004280 (PMC4619082; doi:10.1371/journal.pcbi.1004280)
Supplement: S1 Code — (ZIP) [file pcbi.1004280.s012.zip › release/tst/doc/latex/classPoint.tex]

\section{Point Class Reference}
\label{classPoint}\index{Point@{Point}}


{\ttfamily \#include $<$hull.\-h$>$}

\subsection*{Public Member Functions}
\begin{DoxyCompactItemize}
\item 
{\bf Point} (float xx, float yy)
\item 
{\bf Point} (void)
\end{DoxyCompactItemize}
\subsection*{Public Attributes}
\begin{DoxyCompactItemize}
\item 
float {\bf x}
\item 
float {\bf y}
\end{DoxyCompactItemize}


\subsection{Constructor \& Destructor Documentation}
\index{Point@{Point}!Point@{Point}}
\index{Point@{Point}!Point@{Point}}
\subsubsection[{Point}]{\setlength{\rightskip}{0pt plus 5cm}Point\-::\-Point (
\begin{DoxyParamCaption}
\item[{float}]{xx, }
\item[{float}]{yy}
\end{DoxyParamCaption}
)\hspace{0.3cm}{\ttfamily [inline]}}\label{classPoint_ab94fc19e727da73826ed2a4f9ad7670e}


References x, and y.

\index{Point@{Point}!Point@{Point}}
\index{Point@{Point}!Point@{Point}}
\subsubsection[{Point}]{\setlength{\rightskip}{0pt plus 5cm}Point\-::\-Point (
\begin{DoxyParamCaption}
\item[{void}]{}
\end{DoxyParamCaption}
)\hspace{0.3cm}{\ttfamily [inline]}}\label{classPoint_a94dc19d9beda0018169bd5ef8cd730c3}


References x, and y.


\subsection{Member Data Documentation}
\index{Point@{Point}!x@{x}}
\index{x@{x}!Point@{Point}}
\subsubsection[{x}]{\setlength{\rightskip}{0pt plus 5cm}float Point\-::x}\label{classPoint_a05dfe2dfbde813ad234b514f30e662f1}


Referenced by chain\-Hull\-\_\-2\-D(), Cellular\-Potts\-::\-Compactness(), Cellular\-Potts\-::\-Draw\-Convex\-Hull(), is\-Left(), and Point().

\index{Point@{Point}!y@{y}}
\index{y@{y}!Point@{Point}}
\subsubsection[{y}]{\setlength{\rightskip}{0pt plus 5cm}float Point\-::y}\label{classPoint_a6101960c8d2d4e8ea1d32c9234bbeb8d}


Referenced by Cellular\-Potts\-::\-Compactness(), Cellular\-Potts\-::\-Draw\-Convex\-Hull(), is\-Left(), and Point().


The documentation for this class was generated from the following file\-:\begin{DoxyCompactItemize}
\item 
{\bf hull.\-h}\end{DoxyCompactItemize}
