# Supplementary material for: Crawling and Gliding: A Computational Model for Shape-Driven Cell Migration
Source: PLoS Comput Biol. 2015 Oct 21;11(10):e1004280. doi: 10.1371/journal.pcbi.1004280 (PMC4619082; doi:10.1371/journal.pcbi.1004280)
Supplement: S1 Code — (ZIP) [file pcbi.1004280.s012.zip › release/tst/doc/latex/structco.tex]

\section{co Struct Reference}
\label{structco}\index{co@{co}}


{\ttfamily \#include $<$x11graph.\-h$>$}

\subsection*{Public Attributes}
\begin{DoxyCompactItemize}
\item 
long {\bf x}
\item 
long {\bf y}
\end{DoxyCompactItemize}


\subsection{Member Data Documentation}
\index{co@{co}!x@{x}}
\index{x@{x}!co@{co}}
\subsubsection[{x}]{\setlength{\rightskip}{0pt plus 5cm}long co\-::x}\label{structco_aa2a442cbad252e0913325d91bdca57e9}


Referenced by X11\-Graphics\-::\-Replace\-Beast().

\index{co@{co}!y@{y}}
\index{y@{y}!co@{co}}
\subsubsection[{y}]{\setlength{\rightskip}{0pt plus 5cm}long co\-::y}\label{structco_a7b2b62fdcde442d48678336b406cac15}


Referenced by X11\-Graphics\-::\-Replace\-Beast().


The documentation for this struct was generated from the following file\-:\begin{DoxyCompactItemize}
\item 
{\bf x11graph.\-h}\end{DoxyCompactItemize}
