# Supplementary material for: Crawling and Gliding: A Computational Model for Shape-Driven Cell Migration
Source: PLoS Comput Biol. 2015 Oct 21;11(10):e1004280. doi: 10.1371/journal.pcbi.1004280 (PMC4619082; doi:10.1371/journal.pcbi.1004280)
Supplement: S1 Code — (ZIP) [file pcbi.1004280.s012.zip › release/tst/doc/latex/parse_8cpp.tex]

\section{parse.\-cpp File Reference}
\label{parse_8cpp}\index{parse.\-cpp@{parse.\-cpp}}
{\ttfamily \#include $<$stdio.\-h$>$}\\*
{\ttfamily \#include $<$locale.\-h$>$}\\*
{\ttfamily \#include $<$string.\-h$>$}\\*
{\ttfamily \#include $<$stdlib.\-h$>$}\\*
{\ttfamily \#include $<$errno.\-h$>$}\\*
{\ttfamily \#include \char`\"{}warning.\-h\char`\"{}}\\*
{\ttfamily \#include \char`\"{}parse.\-h\char`\"{}}\\*
{\ttfamily \#include \char`\"{}output.\-h\char`\"{}}\\*
Include dependency graph for parse.\-cpp\-:
\nopagebreak
\begin{figure}[H]
\begin{center}
\leavevmode
\includegraphics[width=350pt]{parse_8cpp__incl}
\end{center}
\end{figure}
\subsection*{Functions}
\begin{DoxyCompactItemize}
\item 
char $\ast$ {\bf Parse\-Par} (F\-I\-L\-E $\ast$fp, char $\ast$parameter, bool wrapflag)
\item 
int {\bf igetpar} (F\-I\-L\-E $\ast$fp, char $\ast$parameter, bool wrapflag)
\item 
int {\bf igetpar} (F\-I\-L\-E $\ast$fp, char $\ast$parameter, int default\-\_\-val, bool wrapflag)
\item 
float {\bf fgetpar} (F\-I\-L\-E $\ast$fp, char $\ast$parameter, bool wrapflag)
\item 
float {\bf fgetpar} (F\-I\-L\-E $\ast$fp, char $\ast$parameter, double default\-\_\-val, bool wrapflag)
\item 
double $\ast$ {\bf dgetparlist} (F\-I\-L\-E $\ast$fp, char $\ast$parameter, int n, bool wrapflag)
\item 
char $\ast$ {\bf sgetpar} (F\-I\-L\-E $\ast$fp, char $\ast$parameter, bool wrapflag)
\item 
char $\ast$ {\bf sgetpar} (F\-I\-L\-E $\ast$fp, char $\ast$parameter, const char $\ast$default\-\_\-val, bool wrapflag)
\item 
char $\ast$ {\bf bool\-\_\-str} (bool bool\-\_\-var)
\item 
bool {\bf bgetpar} (F\-I\-L\-E $\ast$fp, char $\ast$parameter, bool wrapflag)
\item 
bool {\bf bgetpar} (F\-I\-L\-E $\ast$fp, char $\ast$parameter, int default\-\_\-val, bool wrapflag)
\item 
char $\ast$ {\bf Search\-Token} (F\-I\-L\-E $\ast$fp, char $\ast$token, bool wrapflag)
\item 
int {\bf Token\-In\-Line\-P} (char $\ast$line, char $\ast$token)
\item 
void {\bf Skip\-Line} (F\-I\-L\-E $\ast$fp)
\item 
void {\bf Skip\-Token} (F\-I\-L\-E $\ast$fp, char $\ast$token, bool wrapflag)
\end{DoxyCompactItemize}


\subsection{Function Documentation}
\index{parse.\-cpp@{parse.\-cpp}!bgetpar@{bgetpar}}
\index{bgetpar@{bgetpar}!parse.cpp@{parse.\-cpp}}
\subsubsection[{bgetpar}]{\setlength{\rightskip}{0pt plus 5cm}bool bgetpar (
\begin{DoxyParamCaption}
\item[{F\-I\-L\-E $\ast$}]{fp, }
\item[{char $\ast$}]{parameter, }
\item[{bool}]{wrapflag}
\end{DoxyParamCaption}
)}\label{parse_8cpp_ac55ee6bfbd2cfd686c71efb955ce5a49}


References bgetpar().


Referenced by bgetpar(), and Parameter\-::\-Read().

\index{parse.\-cpp@{parse.\-cpp}!bgetpar@{bgetpar}}
\index{bgetpar@{bgetpar}!parse.cpp@{parse.\-cpp}}
\subsubsection[{bgetpar}]{\setlength{\rightskip}{0pt plus 5cm}bool bgetpar (
\begin{DoxyParamCaption}
\item[{F\-I\-L\-E $\ast$}]{fp, }
\item[{char $\ast$}]{parameter, }
\item[{int}]{default\-\_\-val, }
\item[{bool}]{wrapflag}
\end{DoxyParamCaption}
)}\label{parse_8cpp_a2daef242a27a1c9fda431bc30a1ecfd3}


References bool\-\_\-str(), error(), Parse\-Par(), and warning().

\index{parse.\-cpp@{parse.\-cpp}!bool\-\_\-str@{bool\-\_\-str}}
\index{bool\-\_\-str@{bool\-\_\-str}!parse.cpp@{parse.\-cpp}}
\subsubsection[{bool\-\_\-str}]{\setlength{\rightskip}{0pt plus 5cm}char$\ast$ bool\-\_\-str (
\begin{DoxyParamCaption}
\item[{bool}]{bool\-\_\-var}
\end{DoxyParamCaption}
)}\label{parse_8cpp_a2328592dbd8b961b0417eedc0056e6c7}


Referenced by bgetpar().

\index{parse.\-cpp@{parse.\-cpp}!dgetparlist@{dgetparlist}}
\index{dgetparlist@{dgetparlist}!parse.cpp@{parse.\-cpp}}
\subsubsection[{dgetparlist}]{\setlength{\rightskip}{0pt plus 5cm}double$\ast$ dgetparlist (
\begin{DoxyParamCaption}
\item[{F\-I\-L\-E $\ast$}]{fp, }
\item[{char $\ast$}]{parameter, }
\item[{int}]{n, }
\item[{bool}]{wrapflag}
\end{DoxyParamCaption}
)}\label{parse_8cpp_a5e164cf1271fc5d2dd578b12702f097a}


References error(), Parse\-Par(), and warning().


Referenced by Parameter\-::\-Read().

\index{parse.\-cpp@{parse.\-cpp}!fgetpar@{fgetpar}}
\index{fgetpar@{fgetpar}!parse.cpp@{parse.\-cpp}}
\subsubsection[{fgetpar}]{\setlength{\rightskip}{0pt plus 5cm}float fgetpar (
\begin{DoxyParamCaption}
\item[{F\-I\-L\-E $\ast$}]{fp, }
\item[{char $\ast$}]{parameter, }
\item[{bool}]{wrapflag}
\end{DoxyParamCaption}
)}\label{parse_8cpp_a2299c4462e8fba3b6c8b1c4294fe2a94}


References fgetpar().


Referenced by fgetpar(), and Parameter\-::\-Read().

\index{parse.\-cpp@{parse.\-cpp}!fgetpar@{fgetpar}}
\index{fgetpar@{fgetpar}!parse.cpp@{parse.\-cpp}}
\subsubsection[{fgetpar}]{\setlength{\rightskip}{0pt plus 5cm}float fgetpar (
\begin{DoxyParamCaption}
\item[{F\-I\-L\-E $\ast$}]{fp, }
\item[{char $\ast$}]{parameter, }
\item[{double}]{default\-\_\-val, }
\item[{bool}]{wrapflag}
\end{DoxyParamCaption}
)}\label{parse_8cpp_a890000bfc36a5f1e6c66ca098e1f8eb5}


References Parse\-Par(), and warning().

\index{parse.\-cpp@{parse.\-cpp}!igetpar@{igetpar}}
\index{igetpar@{igetpar}!parse.cpp@{parse.\-cpp}}
\subsubsection[{igetpar}]{\setlength{\rightskip}{0pt plus 5cm}int igetpar (
\begin{DoxyParamCaption}
\item[{F\-I\-L\-E $\ast$}]{fp, }
\item[{char $\ast$}]{parameter, }
\item[{bool}]{wrapflag}
\end{DoxyParamCaption}
)}\label{parse_8cpp_adf56eac548f104599e8a7cc51bf58aee}


References igetpar().


Referenced by igetpar(), and Parameter\-::\-Read().

\index{parse.\-cpp@{parse.\-cpp}!igetpar@{igetpar}}
\index{igetpar@{igetpar}!parse.cpp@{parse.\-cpp}}
\subsubsection[{igetpar}]{\setlength{\rightskip}{0pt plus 5cm}int igetpar (
\begin{DoxyParamCaption}
\item[{F\-I\-L\-E $\ast$}]{fp, }
\item[{char $\ast$}]{parameter, }
\item[{int}]{default\-\_\-val, }
\item[{bool}]{wrapflag}
\end{DoxyParamCaption}
)}\label{parse_8cpp_a6d3bbb1604d8f669171e426ac629a41d}


References Parse\-Par(), and warning().

\index{parse.\-cpp@{parse.\-cpp}!Parse\-Par@{Parse\-Par}}
\index{Parse\-Par@{Parse\-Par}!parse.cpp@{parse.\-cpp}}
\subsubsection[{Parse\-Par}]{\setlength{\rightskip}{0pt plus 5cm}char$\ast$ Parse\-Par (
\begin{DoxyParamCaption}
\item[{F\-I\-L\-E $\ast$}]{fp, }
\item[{char $\ast$}]{parameter, }
\item[{bool}]{wrapflag}
\end{DoxyParamCaption}
)}\label{parse_8cpp_ad7e24aa69d628788949f9ac9b0474e1c}


References error(), Search\-Token(), and warning().


Referenced by bgetpar(), dgetparlist(), fgetpar(), igetpar(), and sgetpar().

\index{parse.\-cpp@{parse.\-cpp}!Search\-Token@{Search\-Token}}
\index{Search\-Token@{Search\-Token}!parse.cpp@{parse.\-cpp}}
\subsubsection[{Search\-Token}]{\setlength{\rightskip}{0pt plus 5cm}char$\ast$ Search\-Token (
\begin{DoxyParamCaption}
\item[{F\-I\-L\-E $\ast$}]{fp, }
\item[{char $\ast$}]{token, }
\item[{bool}]{wrapflag}
\end{DoxyParamCaption}
)}\label{parse_8cpp_a1446df70c82e543b3e786d17b4105a3a}


References errno, error(), Read\-Line(), and warning().


Referenced by Parse\-Par(), and Skip\-Token().

\index{parse.\-cpp@{parse.\-cpp}!sgetpar@{sgetpar}}
\index{sgetpar@{sgetpar}!parse.cpp@{parse.\-cpp}}
\subsubsection[{sgetpar}]{\setlength{\rightskip}{0pt plus 5cm}char$\ast$ sgetpar (
\begin{DoxyParamCaption}
\item[{F\-I\-L\-E $\ast$}]{fp, }
\item[{char $\ast$}]{parameter, }
\item[{bool}]{wrapflag}
\end{DoxyParamCaption}
)}\label{parse_8cpp_adbecbe0b887fa03998389764e0394400}


References sgetpar().


Referenced by Parameter\-::\-Read(), and sgetpar().

\index{parse.\-cpp@{parse.\-cpp}!sgetpar@{sgetpar}}
\index{sgetpar@{sgetpar}!parse.cpp@{parse.\-cpp}}
\subsubsection[{sgetpar}]{\setlength{\rightskip}{0pt plus 5cm}char$\ast$ sgetpar (
\begin{DoxyParamCaption}
\item[{F\-I\-L\-E $\ast$}]{fp, }
\item[{char $\ast$}]{parameter, }
\item[{const char $\ast$}]{default\-\_\-val, }
\item[{bool}]{wrapflag}
\end{DoxyParamCaption}
)}\label{parse_8cpp_afd8452193c8594b6e97191174c12f63c}


References Parse\-Par(), and warning().

\index{parse.\-cpp@{parse.\-cpp}!Skip\-Line@{Skip\-Line}}
\index{Skip\-Line@{Skip\-Line}!parse.cpp@{parse.\-cpp}}
\subsubsection[{Skip\-Line}]{\setlength{\rightskip}{0pt plus 5cm}void Skip\-Line (
\begin{DoxyParamCaption}
\item[{F\-I\-L\-E $\ast$}]{fp}
\end{DoxyParamCaption}
)}\label{parse_8cpp_af032c357bf5040759c3a57073182be95}


References Read\-Line().

\index{parse.\-cpp@{parse.\-cpp}!Skip\-Token@{Skip\-Token}}
\index{Skip\-Token@{Skip\-Token}!parse.cpp@{parse.\-cpp}}
\subsubsection[{Skip\-Token}]{\setlength{\rightskip}{0pt plus 5cm}void Skip\-Token (
\begin{DoxyParamCaption}
\item[{F\-I\-L\-E $\ast$}]{fp, }
\item[{char $\ast$}]{token, }
\item[{bool}]{wrapflag}
\end{DoxyParamCaption}
)}\label{parse_8cpp_afc42a9f3ab59e8d07161aa1e2c9cbe83}


References error(), and Search\-Token().

\index{parse.\-cpp@{parse.\-cpp}!Token\-In\-Line\-P@{Token\-In\-Line\-P}}
\index{Token\-In\-Line\-P@{Token\-In\-Line\-P}!parse.cpp@{parse.\-cpp}}
\subsubsection[{Token\-In\-Line\-P}]{\setlength{\rightskip}{0pt plus 5cm}int Token\-In\-Line\-P (
\begin{DoxyParamCaption}
\item[{char $\ast$}]{line, }
\item[{char $\ast$}]{token}
\end{DoxyParamCaption}
)}\label{parse_8cpp_abc93274aa269efda64082d0a90cb32cf}
