# Supplementary material for: Crawling and Gliding: A Computational Model for Shape-Driven Cell Migration
Source: PLoS Comput Biol. 2015 Oct 21;11(10):e1004280. doi: 10.1371/journal.pcbi.1004280 (PMC4619082; doi:10.1371/journal.pcbi.1004280)
Supplement: S1 Code — (ZIP) [file pcbi.1004280.s012.zip › release/tst/doc/html/inherit_graph_10.map]

<map id="Graphical Class Hierarchy" name="Graphical Class Hierarchy">
<area shape="rect" id="node1" href="$classGraphics.html" title="API for Graphics windows. " alt="" coords="6,56,82,83"/>
<area shape="rect" id="node2" href="$classQtGraphics.html" title="QtGraphics" alt="" coords="135,5,225,32"/>
<area shape="rect" id="node3" href="$classX11Graphics.html" title="X&#45;Windows implementation of Graphics interface. " alt="" coords="131,56,229,83"/>
</map>
