# Supplementary material for: Crawling and Gliding: A Computational Model for Shape-Driven Cell Migration
Source: PLoS Comput Biol. 2015 Oct 21;11(10):e1004280. doi: 10.1371/journal.pcbi.1004280 (PMC4619082; doi:10.1371/journal.pcbi.1004280)
Supplement: S1 Code — (ZIP) [file pcbi.1004280.s012.zip › release/tst/doc/html/classQtGraphics__inherit__graph.map]

<map id="QtGraphics" name="QtGraphics">
<area shape="rect" id="node3" href="$classGraphics.html" title="API for Graphics windows. " alt="" coords="102,5,177,32"/>
</map>
