# Supplementary material for: Crawling and Gliding: A Computational Model for Shape-Driven Cell Migration
Source: PLoS Comput Biol. 2015 Oct 21;11(10):e1004280. doi: 10.1371/journal.pcbi.1004280 (PMC4619082; doi:10.1371/journal.pcbi.1004280)
Supplement: S1 Code — (ZIP) [file pcbi.1004280.s012.zip › release/tst/doc/html/engulfment_8cpp__incl.map]

<map id="engulfment.cpp" name="engulfment.cpp">
<area shape="rect" id="node9" href="$dish_8h.html" title="dish.h" alt="" coords="354,80,411,107"/>
<area shape="rect" id="node12" href="$random_8h.html" title="random.h" alt="" coords="471,155,549,181"/>
<area shape="rect" id="node15" href="$cell_8h.html" title="cell.h" alt="" coords="536,229,589,256"/>
<area shape="rect" id="node16" href="$parameter_8h.html" title="parameter.h" alt="" coords="516,304,609,331"/>
<area shape="rect" id="node19" href="$info_8h.html" title="info.h" alt="" coords="1262,80,1316,107"/>
<area shape="rect" id="node21" href="$sqr_8h.html" title="sqr.h" alt="" coords="1478,80,1529,107"/>
<area shape="rect" id="node22" href="$x11graph_8h.html" title="x11graph.h" alt="" coords="723,80,812,107"/>
<area shape="rect" id="node11" href="$graph_8h.html" title="graph.h" alt="" coords="373,304,440,331"/>
<area shape="rect" id="node13" href="$pde_8h.html" title="pde.h" alt="" coords="144,229,200,256"/>
<area shape="rect" id="node17" href="$ca_8h.html" title="ca.h" alt="" coords="247,155,293,181"/>
<area shape="rect" id="node18" href="$mainpage_8h.html" title="mainpage.h" alt="" coords="225,229,316,256"/>
</map>
