# Supplementary material for: Crawling and Gliding: A Computational Model for Shape-Driven Cell Migration
Source: PLoS Comput Biol. 2015 Oct 21;11(10):e1004280. doi: 10.1371/journal.pcbi.1004280 (PMC4619082; doi:10.1371/journal.pcbi.1004280)
Supplement: S1 Code — (ZIP) [file pcbi.1004280.s012.zip › release/tst/doc/html/crash_8h__dep__incl.map]

<map id="crash.h" name="crash.h">
<area shape="rect" id="node2" href="$ca_8cpp.html" title="ca.cpp" alt="" coords="5,80,67,107"/>
<area shape="rect" id="node3" href="$crash_8cpp.html" title="crash.cpp" alt="" coords="91,80,171,107"/>
<area shape="rect" id="node4" href="$dish_8cpp.html" title="dish.cpp" alt="" coords="195,80,267,107"/>
<area shape="rect" id="node5" href="$pde_8cpp.html" title="pde.cpp" alt="" coords="291,80,360,107"/>
</map>
