# Supplementary material for: Crawling and Gliding: A Computational Model for Shape-Driven Cell Migration
Source: PLoS Comput Biol. 2015 Oct 21;11(10):e1004280. doi: 10.1371/journal.pcbi.1004280 (PMC4619082; doi:10.1371/journal.pcbi.1004280)
Supplement: S1 Code — (ZIP) [file pcbi.1004280.s012.zip › release/tst/doc/html/dish_8cpp__incl.map]

<map id="dish.cpp" name="dish.cpp">
<area shape="rect" id="node9" href="$dish_8h.html" title="dish.h" alt="" coords="521,80,578,107"/>
<area shape="rect" id="node13" href="$pde_8h.html" title="pde.h" alt="" coords="704,229,760,256"/>
<area shape="rect" id="node17" href="$parameter_8h.html" title="parameter.h" alt="" coords="510,304,603,331"/>
<area shape="rect" id="node20" href="$sticky_8h.html" title="sticky.h" alt="" coords="730,80,796,107"/>
<area shape="rect" id="node21" href="$info_8h.html" title="info.h" alt="" coords="821,80,875,107"/>
<area shape="rect" id="node22" href="$crash_8h.html" title="crash.h" alt="" coords="900,80,964,107"/>
<area shape="rect" id="node10" href="$graph_8h.html" title="graph.h" alt="" coords="795,304,862,331"/>
<area shape="rect" id="node12" href="$random_8h.html" title="random.h" alt="" coords="326,155,404,181"/>
<area shape="rect" id="node16" href="$cell_8h.html" title="cell.h" alt="" coords="408,229,462,256"/>
<area shape="rect" id="node18" href="$ca_8h.html" title="ca.h" alt="" coords="532,155,578,181"/>
<area shape="rect" id="node19" href="$mainpage_8h.html" title="mainpage.h" alt="" coords="486,229,578,256"/>
</map>
