# Supplementary material for: Crawling and Gliding: A Computational Model for Shape-Driven Cell Migration
Source: PLoS Comput Biol. 2015 Oct 21;11(10):e1004280. doi: 10.1371/journal.pcbi.1004280 (PMC4619082; doi:10.1371/journal.pcbi.1004280)
Supplement: S1 Code — (ZIP) [file pcbi.1004280.s012.zip › release/tst/doc/html/ca_8h__incl.map]

<map id="ca.h" name="ca.h">
<area shape="rect" id="node2" href="$mainpage_8h.html" title="mainpage.h" alt="" coords="5,80,96,107"/>
<area shape="rect" id="node5" href="$graph_8h.html" title="graph.h" alt="" coords="432,155,499,181"/>
<area shape="rect" id="node7" href="$pde_8h.html" title="pde.h" alt="" coords="341,80,397,107"/>
<area shape="rect" id="node9" href="$cell_8h.html" title="cell.h" alt="" coords="204,80,257,107"/>
<area shape="rect" id="node10" href="$parameter_8h.html" title="parameter.h" alt="" coords="59,155,152,181"/>
</map>
